# Supplementary material for: Pilot Study on the Profiling and Functional Analysis of mRNA, miRNA, and lncRNA in the Skeletal Muscle of Mongolian Horses, Xilingol Horses, and Grassland-Thoroughbreds
Source: Animals (Basel). 2025 Apr 13;15(8):1123. doi: 10.3390/ani15081123 (PMC12024394; doi:10.3390/ani15081123)
Supplement: Supplementary file 1 [file animals-15-01123-s001.zip]

Archive with 10 entries (10 files):
- Figure S1 Breeding technology roadmap for the Grassland-Thoroughbred.png
- Table S1 Primers for qRT-PCR.xlsx
- Table S2 Quality control of the RNA and miRNA sequencing results from skeletal muscles.xlsx
- Table S3 Differentially expressed mRNA between the different groups.xlsx
- Table S4 Differentially expressed lncRNA between the different groups.xlsx
- Table S5 Differentially expressed miRNA between the different groups.xlsx
- Table S6 Functional enrichment of differentially expressed genes.xlsx
- Table S7 Functional enrichment of differentially expressed lncRNA target genes.xlsx
- Table S8 Functional enrichment of differentially expressed miRNA target genes.xlsx
- Table S9 The correlation coefficient between the qPCR and RNA-seq data.xlsx
