# Supplementary material for: Pilot Study on the Profiling and Functional Analysis of mRNA, miRNA, and lncRNA in the Skeletal Muscle of Mongolian Horses, Xilingol Horses, and Grassland-Thoroughbreds
Source: Animals (Basel). 2025 Apr 13;15(8):1123. doi: 10.3390/ani15081123 (PMC12024394; doi:10.3390/ani15081123)
Supplement: Supplementary file 1 [file animals-15-01123-s001.zip › Table S1 Primers for qRT-PCR.xlsx]

## Sheet: Sheet1
Primers of qRT-PCR
genes	Primer sequence	Size
GAPDH	F:CATCATCCCTGCTTCTACTGG	117
	R:TCCACGACTGACACGTTAGG
NMRK2	F:GCGGCGTGGAAGTCGGTAAG	132
	R:AAGAGGGACTGGTGGCGAGAC
PDK4	F:CACACGCAAACATTCAGGAAGCAG	123
	R:CCCAAGCAAGGAACCAAGGAACC
RDH14	F:GAGGCAACTAAGCACAGGTAGGC	99
	R:CATTGGCAGGCAGCAGGAGTG
EGLN1	F:AGAAGGTGTAGGCGAGGACTATGG	147
	R:TGCTTGGGAGGTTGCTGGAAATG
SETD7	F:CCTCTTCCTCCTCCTCCTCCAAAC	148
	R:CCACCATTTCGTCGTCGCTATCC
ASB4	GAAGTTGGCAGTGTGGGAGTGTAG	84
	CTGTGGGAGGAGGGCGAGTG
MSTRG.12771.1	F:ACCATGTGAAGATGAAGGCAGAGC	131
	R:GATGAAGGTGCTGGCAGGACTTG
MSTRG.13082.1	GGTGTCAGAAGCAGCAGGAATGG	110
	ACAGCAAGTGGGTGGCAAAGC
MSTRG.16340.1	GATGAGCATCGTGGCGGACTG	110
	ACAGCCAGAGAGGGTCAAAGAGG
MSTRG.11603.1	AGCACTGCCACCAAATCTTGAGAG	100
	ACAAGCCGATGAAGCAAGTCCAC
MSTRG.1297.1	TTGCTGCTGACTAACTCTGCTGTG	98
	TTCCTCCCATGTGGCTCCTATCTG
MSTRG.13259.1	GCCCGAAGAGGTTAAGGGTTAAGC	300
	CAGGGTGGAGGTCCCAGGTTG
eca-miR-132	AGCCAGCGTAACAGTCTACAGC	65
	ATCCAGTGCAGGGTCCGAGG
	GTCGTATCCAGTGCAGGGTCCGAGGTATTCGCACTGGATACGACCGACCA
eca-miR-206	CGACGCGATGGAATGTAAGGAAG	65
	ATCCAGTGCAGGGTCCGAGG
	GTCGTATCCAGTGCAGGGTCCGAGGTATTCGCACTGGATACGACCCACAC
eca-miR-29b	ATCGTGCGTAGCACCATTTGAAAT	65
	ATCCAGTGCAGGGTCCGAGG
	GTCGTATCCAGTGCAGGGTCCGAGGTATTCGCACTGGATACGACAACACT
eca-miR-18a	AGGCGCATTAAGGTGCATCTAGT	65
	ATCCAGTGCAGGGTCCGAGG
	GTCGTATCCAGTGCAGGGTCCGAGGTATTCGCACTGGATACGACCTATCT
eca-miR-92a	CCACCATGTATTGCACTTGTCCC	65
	ATCCAGTGCAGGGTCCGAGG
	GTCGTATCCAGTGCAGGGTCCGAGGTATTCGCACTGGATACGACACAGGC
eca-miR-486-5p	ATGTGCGTCCTGTACTGAGCTG	65
	ATCCAGTGCAGGGTCCGAGG
	GTCGTATCCAGTGCAGGGTCCGAGGTATTCGCACTGGATACGACCTCGGG
