# Supplementary material for: Pilot Study on the Profiling and Functional Analysis of mRNA, miRNA, and lncRNA in the Skeletal Muscle of Mongolian Horses, Xilingol Horses, and Grassland-Thoroughbreds
Source: Animals (Basel). 2025 Apr 13;15(8):1123. doi: 10.3390/ani15081123 (PMC12024394; doi:10.3390/ani15081123)
Supplement: Supplementary file 1 [file animals-15-01123-s001.zip › Table S2 Quality control of the RNA and miRNA sequencing results from skeletal muscles.xlsx]

## Sheet: Sheet1
Quality control of RNA sequencing results in skeletal muscles
Sample_name	Raw Reads	Clean Reads	Raw Base(G)	Clean Base(G)	Effective(%)	Error(%)	mapper	Q20(%)	Q30(%)	GC(%)
CY_1	79476114	79134594	11.92	11.83	99.5703	0.02	0.9653	98.15	94.45	47.53
CY_2	79738170	79459658	11.96	11.88	99.6507	0.02	0.9626	98.46	95.13	48.53
CY_3	83337258	83058682	12.5	12.41	99.6657	0.02	0.9683	98.49	95.19	47.54
GM_1	87321936	86978958	13.1	12.99	99.6072	0.02	0.9665	98.52	95.29	47.79
GM_2	81455536	81087416	12.22	12.13	99.5481	0.02	0.9624	98.32	94.79	47.63
GM_3	83649074	83283586	12.55	12.47	99.5631	0.02	0.966	98.16	94.46	46.65
XL_1	82274426	81864164	12.34	12.26	99.5013	0.03	0.9695	98.01	94.13	46.19
XL_2	96901874	96500462	14.54	14.45	99.5858	0.02	0.9727	98.44	95.05	47.07
XL_3	81156076	80779366	12.17	12.11	99.5358	0.03	0.9699	98.1	94.29	45.96
Quality control results of skeletal muscle miRNA sequencing for different horse breeds
sample	Raw reads	Clean reads	Q20(%)	Q30(%)	GC(%)
CY_1	13557891	13548315	99.57	98.56	48.65
CY_2	12942603	12933794	99.59	98.65	47.65
CY_3	15629055	15628739	99.27	97.73	43.98
GM_1	13083665	13074612	99.56	98.59	44.21
GM_2	13946486	13937052	99.57	98.63	44.97
GM_3	11538800	11538575	99.33	97.8	45.18
XL_1	10826682	10819140	99.58	98.64	45.43
XL_2	12517905	12509358	99.58	98.67	44.55
XL_3	10460025	10452790	99.57	98.62	44.55
