# Supplementary material for: Pilot Study on the Profiling and Functional Analysis of mRNA, miRNA, and lncRNA in the Skeletal Muscle of Mongolian Horses, Xilingol Horses, and Grassland-Thoroughbreds
Source: Animals (Basel). 2025 Apr 13;15(8):1123. doi: 10.3390/ani15081123 (PMC12024394; doi:10.3390/ani15081123)
Supplement: Supplementary file 1 [file animals-15-01123-s001.zip › Table S3 Differentially expressed mRNA between the different groups.xlsx]

## Sheet: DEGs_MGvsCY
Gene	log2FoldChange	pvalue	MG_1	MG_2	MG_3	CY_1	CY_2	CY_3
ATP5IF1	-8.97343	1.21E-12	92.3705	96.9712	76.6213	0	0	0
ACTC1	-8.33807	2.28E-07	47.5571	8.34161	115.487	0	0	0
ANKRD1	-6.84222	9.44E-11	561.54	77.1599	2450.77	5.85534	8.921	12.1638
FOS	-6.81397	5.28E-06	35.6678	11.4697	12.215	0	0	0
C12H11orf96	-6.73981	1.91E-06	27.4368	15.6405	13.3254	0	0	0
LOC100629234	-6.35509	1.49E-08	46.6425	54.2205	56.6331	0.97589	0	1.01365
LOC102150062	-6.33915	6.69E-06	13.7184	12.5124	16.6568	0	0	0
ATF3	-6.01812	0.000424191	15.5475	2.0854	16.6568	0	0	0
DMD	-5.30351	0.0428271	0	19.8113	1.11045	0	0	0
PSMD11	-5.06965	0.00292003	9.1456	5.21351	3.33136	0	0	0
XIRP1	-5.06878	0.00113262	7.31648	5.21351	22.2091	0	0.8921	0
RDH14	-4.91809	0.0417689	0	9.38431	6.66272	0	0	0
SHISA2	-4.69466	0.000601258	12.8038	8.34161	28.8718	1.95178	0	0
SCAMP3	-4.60225	0.0120395	6.40192	4.17081	2.22091	0	0	0
RTN4	-4.48923	0.0033429	10.0602	4.17081	8.88362	0.97589	0	0
CTGF	-4.44172	0.0293752	0.91456	7.29891	3.33136	0	0	0
NDUFS1	-4.40427	0.0288078	0.91456	1.0427	19.9882	0.97589	0	0
SRXN1	-4.32028	0.0333454	0.91456	4.17081	5.55227	0	0	0
DYNLRB1	-4.2254	0.0386906	5.48736	1.0427	3.33136	0	0	0
CDKN1A	-4.21784	0.0327055	5.48736	2.0854	2.22091	0	0	0
NEXN	-4.07515	0.0413334	4.5728	2.0854	2.22091	0	0	0
MTFR1L	-3.98813	0.0130281	5.48736	3.1281	7.77317	0.97589	0	0
RRAD	-3.98643	1.46E-06	164.621	36.4946	302.043	5.85534	10.7052	15.2047
NMRK2	-3.79573	0.00337977	8.23104	120.953	5.55227	0.97589	2.6763	6.08189
LOC100051065	-3.77119	0.0240265	0	4.17081	47.7495	0.97589	1.7842	1.01365
TNFRSF12A	-3.75861	9.82E-07	86.8832	33.3664	203.213	6.83123	8.921	8.10918
LOC100069872	-3.59485	0.00731476	10.0602	7.29891	5.55227	0.97589	0.8921	0
MED7	-3.55431	0.00718281	7.31648	7.29891	7.77317	0.97589	0.8921	0
RRAS2	-3.53512	9.40E-05	21.9494	10.427	34.424	1.95178	1.7842	2.0273
DDX17	-3.44726	0.0176204	8.23104	4.17081	8.88362	0	0	2.0273
UGP2	-3.33717	0.00999866	18.2912	8.34161	2.22091	0.97589	0.8921	1.01365
CRYAB	-3.2585	6.01E-08	3598.79	886.296	1836.69	149.311	264.954	246.316
DUSP1	-3.25604	4.86E-06	110.662	135.551	102.162	7.80712	3.5684	25.3412
BANF1	-3.09102	0.0119799	5.48736	12.5124	6.66272	0	0.8921	2.0273
CYR61	-3.06272	0.0200354	3.65824	14.5978	5.55227	0	1.7842	1.01365
NRAP	-2.97833	0.00181455	135.355	13.5551	23.3195	5.85534	8.921	7.09553
IER2	-2.97733	0.0412919	11.8893	3.1281	7.77317	2.92767	0	0
SGK1	-2.96985	0.0126764	7.31648	4.17081	11.1045	0.97589	0.8921	1.01365
PDK4	-2.71132	0.0032056	108.833	188.729	119.929	33.1802	29.4393	1.01365
ACTG1	-2.70718	5.01E-06	33.8387	32.3237	27.7613	3.90356	4.4605	6.08189
ACTB	-2.67747	7.84E-05	19.2058	27.1102	21.0986	3.90356	3.5684	3.04094
TMEM47	-2.64064	0.00644746	9.1456	9.38431	11.1045	0.97589	2.6763	1.01365
LMCD1	-2.5953	0.0042105	9.1456	10.427	21.0986	0.97589	2.6763	3.04094
TMOD1	-2.57571	0.0148805	14.633	39.6227	3.33136	4.87945	1.7842	3.04094
KLHL30	-2.57071	0.000648247	21.0349	17.7259	52.1913	6.83123	5.3526	3.04094
ARPC5	-2.49071	0.0263561	6.40192	4.17081	11.1045	1.95178	0.8921	1.01365
LOC100061787	-2.47992	0.0164279	6.40192	26.0675	32.2031	8.78301	1.7842	1.01365
HSPB8	-2.45703	0.000276625	247.846	139.722	314.258	43.915	70.4759	13.1774
ANKRD2	-2.37993	0.0148983	118.893	23.9821	45.5286	1.95178	8.0289	26.3548
CLK1	-2.35941	0.02326	5.48736	10.427	37.7554	4.87945	4.4605	1.01365
EMC6	-2.29384	0.0305286	2.74368	15.6405	9.99408	1.95178	1.7842	2.0273
LOC111771872	-2.27544	0.000532118	386.859	91.7577	429.745	51.7222	50.8497	85.1464
XIRP2	-2.23322	8.62E-05	264.308	85.5015	242.079	29.2767	49.9576	46.6278
USP28	-2.232	0.00753591	21.0349	6.25621	22.2091	2.92767	3.5684	4.05459
AHCY	-2.11477	0.0397691	13.7184	5.21351	5.55227	1.95178	2.6763	1.01365
HINT3	-2.07773	0.0412334	7.31648	7.29891	5.55227	0.97589	1.7842	2.0273
HSPB1	-1.85065	9.55E-06	532.274	290.914	290.939	120.034	84.7495	104.406
DNAJB1	-1.79796	0.0313089	24.6931	6.25621	12.215	4.87945	3.5684	4.05459
RRAGD	-1.78855	0.0358757	10.0602	14.5978	11.1045	2.92767	6.2447	1.01365
LUM	-1.77046	0.0124364	17.3766	16.6832	28.8718	9.7589	2.6763	6.08189
TMEM106B	-1.7611	0.0277532	10.0602	10.427	12.215	1.95178	2.6763	5.06824
LOC111771821	-1.65946	2.09E-07	167.364	158.491	199.882	58.5534	48.1734	59.8052
CRYL1	-1.63057	0.00864451	25.6077	17.7259	15.5463	6.83123	7.1368	5.06824
RNF34	-1.50593	0.0258673	13.7184	14.5978	26.6509	4.87945	5.3526	9.12283
PITHD1	-1.48805	0.0361762	43.8989	25.0248	25.5404	21.4696	6.2447	6.08189
EIF4E	-1.48357	0.0435188	10.9747	9.38431	14.4359	4.87945	4.4605	3.04094
CAV3	-1.4737	0.0478187	20.1203	12.5124	19.9882	1.95178	9.8131	7.09553
ID1	-1.45109	0.00305781	47.5571	31.281	31.0927	12.6866	12.4894	15.2047
MYOT	-1.43588	0.00994863	37.497	49.007	59.9645	8.78301	25.8709	19.2593
LGALS1	-1.20699	0.00300439	107.003	76.1172	84.3944	41.9633	27.6551	46.6278
NRBP1	-1.18609	0.0382652	32.9242	17.7259	18.8777	9.7589	9.8131	11.1501
RPL14	-1.1092	0.00681134	199.374	396.227	368.67	130.769	142.736	173.334
TUBA8	-1.09884	0.0273994	102.431	114.697	56.6331	28.3008	41.9287	57.7779
VDAC3	1.01278	0.00805132	73.1648	98.0139	125.481	211.768	157.01	229.084
ISCU	1.21023	0.0345121	30.1805	28.1529	29.9822	29.2767	99.9152	75.0099
NDUFA7	1.24259	0.00281801	34.7533	27.1102	46.639	76.1194	74.9364	105.419
PHKG1	1.2813	0.00220011	19.2058	27.1102	29.9822	59.5293	72.2601	52.7097
RPL19	1.40641	0.0309395	34.7533	45.8789	77.7317	71.2399	93.6705	254.426
MYLPF	1.58022	0.00341937	1100.22	487.984	338.688	1543.86	2226.68	1992.83
SETD7	1.81719	0.0269629	1.82912	16.6832	16.6568	22.4455	50.8497	49.6687
ASB4	2.1435	0.0213436	4.5728	6.25621	0	19.5178	18.7341	10.1365
NDUFV3	2.14675	0.00103001	3.65824	8.34161	15.5463	33.1802	52.6339	34.464
GLUL	2.17671	0.0082416	2.74368	4.17081	4.44181	29.2767	11.5973	10.1365
DMAC2	2.19307	0.0184771	1.82912	3.1281	1.11045	11.7107	8.0289	8.10918
KRCC1	2.45605	0.0199795	2.74368	2.0854	1.11045	15.6142	14.2736	3.04094
SESN1	2.51576	0.00187495	1.82912	5.21351	2.22091	24.3972	16.0578	12.1638
LOC100630794	2.64946	0.0135195	3.65824	4.17081	57.7436	230.31	66.0154	113.529
SMIM19	2.98827	0.0318887	0	1.0427	1.11045	4.87945	4.4605	7.09553
PPM1K	3.13609	0.00675044	0.91456	1.0427	1.11045	4.87945	9.8131	12.1638
TMEM140	3.27589	0.0100489	6.40192	0	0	35.132	16.9499	12.1638
ZNF148	3.38244	0.0426562	0.91456	0	0	3.90356	4.4605	3.04094
KLHL24	3.54037	0.00136033	1.82912	0	3.33136	29.2767	24.0867	6.08189
SZRD1	3.61472	0.0430495	0.91456	0	0	0.97589	5.3526	7.09553
MAP2K1	3.65645	0.0427873	0	1.0427	0	4.87945	0.8921	8.10918
PRNP	3.9922	0.00355204	0.91456	0	1.11045	3.90356	15.1657	13.1774
ZCCHC24	4.22482	0.0220721	0	0	0	3.90356	3.5684	3.04094
S100P	4.3054	0.0397593	0.91456	0	0	15.6142	0	6.08189
EGLN1	4.56791	4.34E-05	7.31648	0	0	77.0953	67.7996	35.4777
RRAGA	4.73381	0.0497504	0	0	0	7.80712	7.1368	0
MYADML2	4.74754	0.0037029	0	1.0427	0	1.95178	14.2736	13.1774
EIF4EBP3	4.81036	0.0447793	0	0	0	6.83123	8.921	0
LOC111770503	5.06769	0.0307866	0	0	0	11.7107	7.1368	0
LOC102149379	5.10877	0.0304139	0	0	0	0	6.2447	13.1774
MLF1	5.53289	0.0325094	0	0	0	0	24.9788	1.01365
LOC100054521	8.86669	0.0232676	0	0	0	0	118.649	143.938

## Sheet: DEGs_XLvsCY
Gene	log2FoldChange	pvalue	XL_1	XL_2	XL_3	CY_1	CY_2	CY_3
APOA2	-6.55983	0.0407858	0	0	51.2375	0	0	0
FOS	-4.49587	0.0327641	1.12716	7.19072	3.86698	0	0	0
DYNLT3	-4.19322	0.0384362	3.38149	2.69652	3.86698	0	0	0
LOC100630653	-2.73698	0.0251995	9.0173	2.69652	21.2684	3.00897	0.916427	1.03789
PDK4	-2.36255	0.0242717	146.531	157.297	32.8694	34.1017	30.2421	1.03789
CRYAB	-2.1333	4.39E-05	1277.08	1220.62	476.606	153.458	272.179	252.207
PFN2	-2.093	0.00440356	41.705	29.6617	30.9359	5.01496	15.5793	3.11367
LPL	-1.91577	0.00353237	98.0631	28.7629	39.6366	14.0419	17.4121	12.4547
CLU	-1.69404	0.0314957	14.6531	8.08956	15.4679	3.00897	4.58214	4.15156
CD36	-1.61511	0.00850115	55.231	85.3898	26.1021	20.0598	13.7464	20.7578
TMSB10	-1.2964	0.0279381	23.6704	17.9768	21.2684	6.01795	9.16427	10.3789
LMOD2	-1.04445	0.0191014	173.583	151.005	84.1069	64.1915	54.0692	79.9176
MYL1	1.12398	0.000594005	543.292	619.301	718.292	1025.06	1475.45	1599.39
NAMPT	1.59734	0.00066974	15.7803	20.6733	18.3682	68.2034	58.6514	39.4399
SESN1	1.59831	0.0197681	6.76298	6.29188	4.83373	25.0748	16.4957	12.4547
KLHL21	1.6607	0.0273879	5.63581	3.59536	3.86698	16.0479	15.5793	9.34102
ARPP19	1.76062	0.0366035	3.38149	1.79768	10.6342	17.0509	21.9943	14.5305
NMNAT3	1.91428	0.0267798	2.25433	5.39304	1.93349	10.0299	10.0807	16.6063
ASB4	2.47788	0.00203523	3.38149	2.69652	2.90024	20.0598	19.245	10.3789
RHOBTB1	2.55749	0.044203	1.12716	0.89884	0.966746	7.02094	7.33142	3.11367
LMOD1	2.68143	0.00391168	2.25433	2.69652	1.93349	24.0718	11.9136	8.30313
TRIM63	3.38686	0.00678591	6.76298	3.59536	0	56.1675	46.7378	4.15156
FLOT1	3.56863	0.00240765	1.12716	1.79768	0	10.0299	15.5793	9.34102
RNF7	3.72261	0.00607686	1.12716	0.89884	0.966746	24.0718	1.83285	13.4926
KY	4.58898	0.0306257	0	0	0	4.01197	0.916427	8.30313
ASB11	5.44804	0.00261895	1.12716	0	0.966746	0	41.2392	47.743
LOC106782650	-6.87623	0.029276	0	0	63.8052	0	0	0
AHSG	-6.66477	0.036555	0	0	55.1045	0	0	0
TTR	-6.44664	0.0457948	0	0	47.3705	0	0	0
NDUFS1	-5.72447	0.0011657	1.12716	31.4594	23.2019	1.00299	0	0
NMRK2	-5.63161	1.78E-06	404.651	70.1095	18.3682	1.00299	2.74928	6.22734
LOC111770994	-5.57038	0.000547714	10.1445	9.88724	5.80047	0	0	0
RDH14	-5.26391	0.00392203	2.25433	10.7861	7.73397	0	0	0
DCAF6	-5.0843	0.0451774	11.2716	7.19072	0	0	0	0
LOC100067869	-4.96528	0.0382416	1.12716	0	31.9026	0	0.916427	0
DYNLRB1	-4.55061	0.0160204	3.38149	4.4942	4.83373	0	0	0
LOC100054164	-4.53813	0.0405752	1.12716	1.79768	9.66746	0	0	0
UGP2	-4.47773	0.00756596	1.12716	1.79768	62.8385	1.00299	0.916427	1.03789
RBP4	-4.34797	0.0289654	2.25433	0.89884	18.3682	1.00299	0	0
CEBPD	-3.61381	0.0419531	7.89014	14.3814	0.966746	0	1.83285	0
GPD1	-3.44993	0.00343444	4.50865	242.687	55.1045	4.01197	9.16427	14.5305
LOC100069872	-3.34229	0.0163644	6.76298	6.29188	6.76722	1.00299	0.916427	0
MYOZ2	-3.25891	0.00274317	222.051	23.3698	21.2684	3.00897	8.24785	16.6063
ANKRD1	-3.17675	5.14E-05	30.4334	161.791	57.038	6.01795	9.16427	12.4547
LOC111767444	-3.12034	0.00463079	48.468	5.39304	14.5012	4.01197	2.74928	1.03789
CDO1	-2.90856	0.0102587	77.7742	6.29188	10.6342	4.01197	6.41499	2.07578
TIMP4	-2.82388	0.0417214	1.12716	8.9884	10.6342	1.00299	0.916427	1.03789
TOMM22	-2.81108	2.33E-06	37.1964	31.4594	34.8028	4.01197	5.49856	5.18945
UROS	-2.6779	0.0274946	6.76298	5.39304	6.76722	1.00299	0.916427	1.03789
TFRC	-2.57087	0.0297219	21.4161	1.79768	34.8028	5.01496	3.66571	1.03789
ARPC5	-2.48148	0.0430716	2.25433	8.9884	10.6342	2.00598	0.916427	1.03789
MYL2	-2.4041	0.00414232	575.98	158.196	128.577	15.0449	58.6514	89.2586
SRP9	-2.30926	0.0434461	2.25433	12.5838	14.5012	3.00897	0.916427	2.07578
LOC102148612	-2.29619	0.00858689	145.404	24.2687	24.1686	9.02692	13.7464	16.6063
ANKRD2	-2.27214	0.0163363	69.8841	86.2886	23.2019	2.00598	8.24785	26.9852
CYCS	-2.15956	0.00925079	58.6125	422.455	88.9406	30.0897	63.2335	34.2504
TNNC1	-2.13127	0.007626	3748.94	1140.63	820.767	170.509	324.415	808.517
IFI6	-2.02857	0.00949139	16.9074	14.3814	40.6033	3.00897	7.33142	7.26524
TMEM106B	-1.97833	0.0149182	15.7803	11.6849	11.6009	2.00598	2.74928	5.18945
HSPB7	-1.96028	0.0256234	105.953	89.884	21.2684	4.01197	24.7435	26.9852
HIGD2A	-1.75745	0.0404354	36.0692	44.0432	5.80047	8.02393	10.0807	7.26524
DNAJC19	-1.69318	0.0420993	19.1618	42.2455	39.6366	13.0389	1.83285	16.6063
NENF	-1.67319	0.0499903	18.0346	5.39304	14.5012	4.01197	3.66571	4.15156
RPL28	-1.55993	0.0204429	119.479	79.9967	104.409	28.0838	63.2335	11.4168
MYOT	-1.54243	0.0336526	96.936	36.8524	28.0356	9.02692	26.5764	19.7199
CRYL1	-1.47152	0.0202349	19.1618	20.6733	14.5012	7.02094	7.33142	5.18945
MYL3	-1.40066	0.0313842	601.905	374.816	405.066	63.1885	137.464	322.784
ACSL1	-1.29537	0.0292186	25.9247	20.6733	39.6366	8.02393	15.5793	11.4168
LGALS1	-1.22652	0.00455466	117.225	71.9072	89.9073	43.1286	28.4093	47.743
CHCHD3	-1.06937	0.00391798	127.369	147.41	114.076	47.1406	60.4842	77.8418
NDUFB10	-1.02505	0.0180157	210.779	109.658	181.748	61.1825	98.0577	87.1828
COX6B1	1.05576	0.000687969	77.7742	97.9735	91.8408	162.485	211.695	182.669
CAPN3	1.06664	0.0282723	15.7803	18.8756	27.0689	38.1137	36.6571	55.0082
SLC40A1	1.09271	0.0266966	12.3988	13.4826	17.4014	26.0778	31.1585	35.2883
HDGF	1.10493	0.0435493	13.526	20.6733	8.70071	32.0957	28.4093	32.1746
MAP1LC3A	1.14928	0.00355606	24.7976	30.5606	26.1021	70.2094	55.9021	55.0082
PON2	1.22779	0.0369336	7.89014	8.08956	8.70071	22.0658	20.1614	15.5684
EGLN1	1.31363	0.0176611	14.6531	30.5606	29.0024	79.2363	69.6485	36.3262
MAPK14	1.74607	0.0357038	3.38149	2.69652	3.86698	14.0419	11.9136	7.26524
PLPP7	1.7571	0.0224255	3.38149	2.69652	5.80047	11.0329	15.5793	13.4926
KIAA2013	1.84571	0.000856538	6.76298	7.19072	8.70071	26.0778	27.4928	28.0231
KLF15	1.92827	0.0443932	3.38149	1.79768	1.93349	13.0389	6.41499	7.26524
IGFN1	1.93052	0.0468061	3.38149	3.59536	0.966746	13.0389	11.9136	5.18945
DDI2	2.179	0.0152812	2.25433	2.69652	2.90024	18.0538	7.33142	10.3789
TBX15	2.27455	0.00726969	6.76298	4.4942	4.83373	39.1167	7.33142	31.1367
KRCC1	2.30663	0.0334701	1.12716	1.79768	3.86698	16.0479	14.6628	3.11367
IDI1	2.41033	0.0414964	6.76298	3.59536	1.93349	54.1615	5.49856	5.18945
BTNL9	2.47313	0.0150918	2.25433	0.89884	1.93349	11.0329	6.41499	10.3789
PHTF2	2.64033	0.0379302	1.12716	0.89884	0.966746	3.00897	8.24785	7.26524
BMT2	2.66804	0.0273848	1.12716	0.89884	1.93349	9.02692	2.74928	13.4926
GLUL	2.71784	0.00527651	2.25433	0.89884	4.83373	30.0897	11.9136	10.3789
MTPN	2.88911	0.0495473	1.12716	0.89884	0	6.01795	4.58214	4.15156
SETD7	2.89642	4.83E-05	5.63581	2.69652	8.70071	23.0688	52.2364	50.8566
SLN	2.8995	0.00515671	15.7803	4.4942	4.83373	57.1705	7.33142	121.433
PRKAR1A	2.98792	0.0206778	1.12716	1.79768	0	10.0299	9.16427	4.15156
UBA3	3.95575	0.0162195	0	0	0.966746	4.01197	7.33142	5.18945
THAP11	4.3039	0.0291278	0	0	0	3.00897	3.66571	4.15156
LOC102149379	5.18215	0.0396504	0	0	0	0	6.41499	13.4926
MYADML2	5.7833	0.00127576	0	0	0	2.00598	14.6628	13.4926
LOC111775012	5.83088	0.000784778	0	0	0	16.0479	2.74928	12.4547
MID1IP1	5.99155	0.000473862	0	0	0	3.00897	18.3285	13.4926
POLR2B	6.12394	3.25E-05	0	0	0	13.0389	13.7464	11.4168
LOC100054521	7.19492	0.016102	0	1.79768	0	0	121.885	147.38
MB	10.9129	0.00521977	0	0	0	533.591	0	523.097
