# Supplementary material for: Pilot Study on the Profiling and Functional Analysis of mRNA, miRNA, and lncRNA in the Skeletal Muscle of Mongolian Horses, Xilingol Horses, and Grassland-Thoroughbreds
Source: Animals (Basel). 2025 Apr 13;15(8):1123. doi: 10.3390/ani15081123 (PMC12024394; doi:10.3390/ani15081123)
Supplement: Supplementary file 1 [file animals-15-01123-s001.zip › Table S4 Differentially expressed lncRNA between the different groups.xlsx]

## Sheet: DELs_Information
Chr	DELs	start	end	strand	information
NW_019643451.1	MSTRG.16112.1	22	3201	+	transcript_id "MSTRG.16112.1"; gene_id "MSTRG.16112"; xloc "XLOC_000442"; class_code "u"; tss_id "TSS447";
NC_009154.3	MSTRG.8238.2	53162080	53361369	+	transcript_id "MSTRG.8238.2"; gene_id "MSTRG.8238"; gene_name "MYH2"; xloc "XLOC_000194"; cmp_ref "XM_023651654.1"; class_code "x"; tss_id "TSS198";
NC_009164.3	MSTRG.12771.1	50855922	50857503	+	transcript_id "MSTRG.12771.1"; gene_id "MSTRG.12771"; xloc "XLOC_000334"; class_code "u"; tss_id "TSS339";
NC_009150.3	MSTRG.5098.1	17454130	17455529	.	transcript_id "MSTRG.5098.1"; gene_id "MSTRG.5098"; xloc "XLOC_000137"; class_code "u"; tss_id "TSS138";
NC_009149.3	MSTRG.4300.2	24065841	24080983	+	transcript_id "MSTRG.4300.2"; gene_id "MSTRG.4300"; gene_name "KLHL30"; xloc "XLOC_000101"; cmp_ref "XM_001916528.4"; class_code "j"; tss_id "TSS102";
NC_009164.3	MSTRG.12617.1	8277063	8285509	+	transcript_id "MSTRG.12617.1"; gene_id "MSTRG.12617"; xloc "XLOC_000331"; class_code "u"; tss_id "TSS336";
NW_019645812.1	MSTRG.16385.1	4481	6026	-	transcript_id "MSTRG.16385.1"; gene_id "MSTRG.16385"; xloc "XLOC_000466"; class_code "u"; tss_id "TSS472";
NC_009158.3	MSTRG.10263.1	68803746	68811622	-	transcript_id "MSTRG.10263.1"; gene_id "MSTRG.10263"; gene_name "PLB1"; xloc "XLOC_000251"; cmp_ref "XM_014731235.2"; class_code "j"; tss_id "TSS256";
NC_009150.3	MSTRG.5419.1	61149320	61173271	-	transcript_id "MSTRG.5419.1"; gene_id "MSTRG.5419"; gene_name "PRSS23"; xloc "XLOC_000131"; cmp_ref "XM_005611979.3"; class_code "j"; tss_id "TSS132";
NC_009153.3	MSTRG.6910.3	16184848	16191843	+	transcript_id "MSTRG.6910.3"; gene_id "MSTRG.6910"; gene_name "FOSB"; xloc "XLOC_000165"; cmp_ref "XM_001502614.5"; class_code "o"; tss_id "TSS166";
NC_009147.3	MSTRG.3024.1	49287654	49347794	+	transcript_id "MSTRG.3024.1"; gene_id "MSTRG.3024"; gene_name "BZW2"; xloc "XLOC_000060"; cmp_ref "XM_005609244.3"; class_code "j"; tss_id "TSS60";
NC_009146.3	MSTRG.2782.1	116458927	116467525	-	transcript_id "MSTRG.2782.1"; gene_id "MSTRG.2782"; xloc "XLOC_000053"; class_code "u"; tss_id "TSS53";
NC_009157.3	MSTRG.9384.1	8771281	8772089	.	transcript_id "MSTRG.9384.1"; gene_id "MSTRG.9384"; xloc "XLOC_000238"; class_code "u"; tss_id "TSS243";
NC_009145.3	MSTRG.1538.1	24553497	24560866	+	transcript_id "MSTRG.1538.1"; gene_id "MSTRG.1538"; gene_name "LOC100055965"; xloc "XLOC_000021"; cmp_ref "XM_001503810.4"; class_code "j"; tss_id "TSS21";
NC_009175.3	MSTRG.15694.6	99286684	99311388	+	transcript_id "MSTRG.15694.6"; gene_id "MSTRG.15694"; gene_name "ATP1B4"; xloc "XLOC_000408"; cmp_ref "XM_001501218.4"; class_code "j"; tss_id "TSS413";
NC_009159.3	MSTRG.10717.1	44999722	45074770	-	transcript_id "MSTRG.10717.1"; gene_id "MSTRG.10717"; gene_name "NKTR"; xloc "XLOC_000267"; cmp_ref "XM_003363132.4"; class_code "j"; tss_id "TSS272";
NC_009149.3	MSTRG.4657.4	70096619	70127267	+	transcript_id "MSTRG.4657.4"; gene_id "MSTRG.4657"; gene_name "NR4A1"; xloc "XLOC_000106"; cmp_ref "XM_014740987.2"; class_code "j"; tss_id "TSS107";
NW_019645761.1	MSTRG.16380.1	22689	23366	.	transcript_id "MSTRG.16380.1"; gene_id "MSTRG.16380"; xloc "XLOC_000465"; class_code "u"; tss_id "TSS471";
NC_009159.3	MSTRG.10490.1	9604233	9663951	-	transcript_id "MSTRG.10490.1"; gene_id "MSTRG.10490"; gene_name "LMCD1"; xloc "XLOC_000263"; cmp_ref "XM_005600407.3"; class_code "j"; tss_id "TSS268";
NC_009160.3	MSTRG.11196.1	78070692	78075018	-	transcript_id "MSTRG.11196.1"; gene_id "MSTRG.11196"; xloc "XLOC_000284"; class_code "u"; tss_id "TSS289";
NC_009144.3	MSTRG.304.1	48443241	48494986	+	transcript_id "MSTRG.304.1"; gene_id "MSTRG.304"; gene_name "UBE2D1"; xloc "XLOC_000002"; cmp_ref "NM_001242449.1"; class_code "j"; tss_id "TSS2";
NC_009163.3	MSTRG.12168.1	30559455	30581274	-	transcript_id "MSTRG.12168.1"; gene_id "MSTRG.12168"; gene_name "PPP1R10"; xloc "XLOC_000324"; cmp_ref "XM_023624178.1"; class_code "j"; tss_id "TSS329";
NC_009146.3	MSTRG.2253.1	18151674	18154983	-	transcript_id "MSTRG.2253.1"; gene_id "MSTRG.2253"; gene_name "RRAD"; xloc "XLOC_000048"; cmp_ref "XM_023637147.1"; class_code "j"; tss_id "TSS48";
NC_009162.3	MSTRG.11932.1	56587091	56598548	-	transcript_id "MSTRG.11932.1"; gene_id "MSTRG.11932"; gene_name "NFKBIZ"; xloc "XLOC_000308"; cmp_ref "XM_023623133.1"; class_code "j"; tss_id "TSS313";
NC_009154.3	MSTRG.8304.1	61123139	61131847	+	transcript_id "MSTRG.8304.1"; gene_id "MSTRG.8304"; xloc "XLOC_000195"; class_code "u"; tss_id "TSS199";
NC_009157.3	MSTRG.9609.1	42459530	42562113	-	transcript_id "MSTRG.9609.1"; gene_id "MSTRG.9609"; gene_name "SLC22A4"; xloc "XLOC_000235"; cmp_ref "XM_001504449.6"; class_code "j"; tss_id "TSS240";
NC_009146.3	MSTRG.2161.1	389097	423345	+	transcript_id "MSTRG.2161.1"; gene_id "MSTRG.2161"; gene_name "GPT2"; xloc "XLOC_000037"; cmp_ref "XM_005608241.3"; class_code "j"; tss_id "TSS37";
NC_009161.3	MSTRG.11345.1	37573409	37586601	-	transcript_id "MSTRG.11345.1"; gene_id "MSTRG.11345"; gene_name "NR4A2"; xloc "XLOC_000297"; cmp_ref "XM_001490494.6"; class_code "j"; tss_id "TSS302";
NC_009149.3	MSTRG.4300.1	24064562	24079255	+	transcript_id "MSTRG.4300.1"; gene_id "MSTRG.4300"; gene_name "KLHL30"; xloc "XLOC_000101"; cmp_ref "XM_001916528.4"; class_code "j"; tss_id "TSS101";
NC_009146.3	MSTRG.2543.1	52153292	52162008	+	transcript_id "MSTRG.2543.1"; gene_id "MSTRG.2543"; gene_name "C3H4orf36"; xloc "XLOC_000042"; cmp_ref "XM_023637762.1"; class_code "j"; tss_id "TSS42";
NC_009145.3	MSTRG.1311.1	3698295	3715779	.	transcript_id "MSTRG.1311.1"; gene_id "MSTRG.1311"; xloc "XLOC_000035"; class_code "u"; tss_id "TSS35";
NC_009165.3	MSTRG.13082.1	38505143	38526998	+	transcript_id "MSTRG.13082.1"; gene_id "MSTRG.13082"; xloc "XLOC_000348"; class_code "u"; tss_id "TSS353";
NC_009152.3	MSTRG.6517.1	48342847	48384512	-	transcript_id "MSTRG.6517.1"; gene_id "MSTRG.6517"; gene_name "YWHAZ"; xloc "XLOC_000159"; cmp_ref "XM_001492988.6"; class_code "j"; tss_id "TSS160";
NC_009160.3	MSTRG.11203.1	78138194	78142441	-	transcript_id "MSTRG.11203.1"; gene_id "MSTRG.11203"; xloc "XLOC_000285"; class_code "u"; tss_id "TSS290";
NC_009145.3	MSTRG.1312.1	3716461	3731064	-	transcript_id "MSTRG.1312.1"; gene_id "MSTRG.1312"; xloc "XLOC_000028"; class_code "u"; tss_id "TSS28";
NW_019642177.1	MSTRG.15854.1	1151	5253	-	transcript_id "MSTRG.15854.1"; gene_id "MSTRG.15854"; xloc "XLOC_000418"; class_code "u"; tss_id "TSS423";
NC_009171.3	MSTRG.14638.1	21493547	21494263	.	transcript_id "MSTRG.14638.1"; gene_id "MSTRG.14638"; xloc "XLOC_000395"; class_code "u"; tss_id "TSS400";
NC_009155.3	MSTRG.8394.1	15132800	15133866	.	transcript_id "MSTRG.8394.1"; gene_id "MSTRG.8394"; xloc "XLOC_000213"; class_code "u"; tss_id "TSS218";
NW_019643184.1	MSTRG.16020.1	40244	66905	+	transcript_id "MSTRG.16020.1"; gene_id "MSTRG.16020"; gene_name "LOC111771897"; xloc "XLOC_000438"; cmp_ref "XM_023634790.1"; class_code "j"; tss_id "TSS443";
NC_009150.3	MSTRG.5474.1	70784295	70796668	-	transcript_id "MSTRG.5474.1"; gene_id "MSTRG.5474"; gene_name "SERPINH1"; xloc "XLOC_000132"; cmp_ref "XM_023645699.1"; class_code "j"; tss_id "TSS133";
NC_009146.3	MSTRG.2390.1	28140269	28146655	+	transcript_id "MSTRG.2390.1"; gene_id "MSTRG.2390"; xloc "XLOC_000040"; class_code "u"; tss_id "TSS40";
NC_009150.3	MSTRG.5257.2	45795767	45839829	+	transcript_id "MSTRG.5257.2"; gene_id "MSTRG.5257"; gene_name "GIPC1"; xloc "XLOC_000120"; cmp_ref "XM_023645210.1"; class_code "j"; tss_id "TSS121";
NW_019642854.1	MSTRG.15952.1	2023	2574	.	transcript_id "MSTRG.15952.1"; gene_id "MSTRG.15952"; xloc "XLOC_000430"; class_code "u"; tss_id "TSS435";
NC_009166.3	MSTRG.13207.1	779033	819923	-	transcript_id "MSTRG.13207.1"; gene_id "MSTRG.13207"; gene_name "HABP4"; xloc "XLOC_000361"; cmp_ref "XM_023627087.1"; class_code "j"; tss_id "TSS366";
NW_019642680.1	MSTRG.15900.1	1327	1998	+	transcript_id "MSTRG.15900.1"; gene_id "MSTRG.15900"; xloc "XLOC_000422"; class_code "u"; tss_id "TSS427";
NC_009150.3	MSTRG.5271.1	46227718	46232679	-	transcript_id "MSTRG.5271.1"; gene_id "MSTRG.5271"; xloc "XLOC_000130"; class_code "u"; tss_id "TSS131";
NC_009167.3	MSTRG.13692.1	20559127	20578021	+	transcript_id "MSTRG.13692.1"; gene_id "MSTRG.13692"; gene_name "LOC102150347"; xloc "XLOC_000371"; cmp_ref "XR_289430.3"; class_code "j"; tss_id "TSS376";
NC_009163.3	MSTRG.12047.1	17618322	17792282	+	transcript_id "MSTRG.12047.1"; gene_id "MSTRG.12047"; gene_name "RNF144B"; xloc "XLOC_000313"; cmp_ref "XM_005603598.3"; class_code "j"; tss_id "TSS318";
NC_009168.3	MSTRG.14077.1	30975771	31001542	+	transcript_id "MSTRG.14077.1"; gene_id "MSTRG.14077"; gene_name "ZBTB43"; xloc "XLOC_000378"; cmp_ref "XM_023628893.1"; class_code "j"; tss_id "TSS383";
NC_009159.3	MSTRG.10399.5	1591195	1605724	-	transcript_id "MSTRG.10399.5"; gene_id "MSTRG.10399"; gene_name "TPRA1"; xloc "XLOC_000261"; cmp_ref "XM_023619853.1"; class_code "j"; tss_id "TSS266";
NW_019645347.1	MSTRG.16334.1	32111	34881	-	transcript_id "MSTRG.16334.1"; gene_id "MSTRG.16334"; xloc "XLOC_000461"; class_code "u"; tss_id "TSS467";
NC_009145.3	MSTRG.2126.1	116360532	116362535	-	transcript_id "MSTRG.2126.1"; gene_id "MSTRG.2126"; xloc "XLOC_000033"; class_code "u"; tss_id "TSS33";
NC_009155.3	MSTRG.8396.1	16749419	16750174	.	transcript_id "MSTRG.8396.1"; gene_id "MSTRG.8396"; xloc "XLOC_000214"; class_code "u"; tss_id "TSS219";
NW_019643012.1	MSTRG.15999.1	6860	8159	.	transcript_id "MSTRG.15999.1"; gene_id "MSTRG.15999"; xloc "XLOC_000435"; class_code "u"; tss_id "TSS440";
NC_009151.3	MSTRG.6275.1	82366994	82368839	-	transcript_id "MSTRG.6275.1"; gene_id "MSTRG.6275"; xloc "XLOC_000152"; class_code "u"; tss_id "TSS153";
NC_009171.3	MSTRG.14626.1	19854596	19877124	+	transcript_id "MSTRG.14626.1"; gene_id "MSTRG.14626"; gene_name "NUDT4"; xloc "XLOC_000389"; cmp_ref "XM_005606503.3"; class_code "j"; tss_id "TSS394";
NW_019646226.1	MSTRG.16420.1	5229	6025	.	transcript_id "MSTRG.16420.1"; gene_id "MSTRG.16420"; xloc "XLOC_000468"; class_code "u"; tss_id "TSS474";
NC_009146.3	MSTRG.2729.2	100474193	100705542	-	transcript_id "MSTRG.2729.2"; gene_id "MSTRG.2729"; gene_name "RBPJ"; xloc "XLOC_000052"; cmp_ref "XM_023636866.1"; class_code "j"; tss_id "TSS52";
NW_019642692.1	MSTRG.15906.1	35	489	+	transcript_id "MSTRG.15906.1"; gene_id "MSTRG.15906"; xloc "XLOC_000424"; class_code "u"; tss_id "TSS429";
NC_009148.3	MSTRG.3706.9	39705931	39747351	+	transcript_id "MSTRG.3706.9"; gene_id "MSTRG.3706"; gene_name "KCNN3"; xloc "XLOC_000081"; cmp_ref "XM_005610065.3"; class_code "j"; tss_id "TSS81";
NC_009146.3	MSTRG.2199.1	8891250	9022983	-	transcript_id "MSTRG.2199.1"; gene_id "MSTRG.2199"; gene_name "LOC111772758"; xloc "XLOC_000047"; cmp_ref "XR_002806777.1"; class_code "x"; tss_id "TSS47";
NC_009150.3	MSTRG.5143.1	25735074	25761322	-	transcript_id "MSTRG.5143.1"; gene_id "MSTRG.5143"; gene_name "PCSK7"; xloc "XLOC_000129"; cmp_ref "XM_001502605.4"; class_code "j"; tss_id "TSS130";
NW_019644443.1	MSTRG.16249.1	1	15397	.	transcript_id "MSTRG.16249.1"; gene_id "MSTRG.16249"; xloc "XLOC_000453"; class_code "u"; tss_id "TSS458";
NC_009151.3	MSTRG.5875.1	12888216	12952190	-	transcript_id "MSTRG.5875.1"; gene_id "MSTRG.5875"; gene_name "KIAA1671"; xloc "XLOC_000148"; cmp_ref "XM_001496100.5"; class_code "j"; tss_id "TSS149";
NC_009162.3	MSTRG.11916.1	48591467	48592016	-	transcript_id "MSTRG.11916.1"; gene_id "MSTRG.11916"; xloc "XLOC_000307"; class_code "u"; tss_id "TSS312";
NC_009160.3	MSTRG.11008.1	11152516	11154375	.	transcript_id "MSTRG.11008.1"; gene_id "MSTRG.11008"; xloc "XLOC_000286"; class_code "u"; tss_id "TSS291";
NC_009159.3	MSTRG.10886.1	77498971	77756216	-	transcript_id "MSTRG.10886.1"; gene_id "MSTRG.10886"; gene_name "ATP1B3"; xloc "XLOC_000273"; cmp_ref "XM_023621035.1"; class_code "x"; tss_id "TSS278";
NC_009156.3	MSTRG.9133.1	36006676	36104717	-	transcript_id "MSTRG.9133.1"; gene_id "MSTRG.9133"; gene_name "C13H16orf72"; xloc "XLOC_000222"; cmp_ref "XM_023616339.1"; class_code "j"; tss_id "TSS227";
NC_009168.3	MSTRG.14205.1	37886527	37889875	+	transcript_id "MSTRG.14205.1"; gene_id "MSTRG.14205"; gene_name "FAM69B"; xloc "XLOC_000379"; cmp_ref "XM_023629299.1"; class_code "x"; tss_id "TSS384";
NC_009148.3	MSTRG.3400.4	3379123	3443511	+	transcript_id "MSTRG.3400.4"; gene_id "MSTRG.3400"; gene_name "C4BPA"; xloc "XLOC_000078"; cmp_ref "XM_005609615.3"; class_code "j"; tss_id "TSS78";
NC_009173.3	MSTRG.15112.1	12125440	12169649	-	transcript_id "MSTRG.15112.1"; gene_id "MSTRG.15112"; gene_name "DUSP10"; xloc "XLOC_000402"; cmp_ref "XM_005608018.3"; class_code "j"; tss_id "TSS407";
NC_009144.3	MSTRG.905.2	139095454	139130486	+	transcript_id "MSTRG.905.2"; gene_id "MSTRG.905"; gene_name "ARPP19"; xloc "XLOC_000009"; cmp_ref "XM_023617235.1"; class_code "j"; tss_id "TSS9";
NW_019642740.1	MSTRG.15919.1	1827	3560	.	transcript_id "MSTRG.15919.1"; gene_id "MSTRG.15919"; xloc "XLOC_000427"; class_code "u"; tss_id "TSS432";
NC_009151.3	MSTRG.5968.1	22581164	22603845	-	transcript_id "MSTRG.5968.1"; gene_id "MSTRG.5968"; gene_name "TRAFD1"; xloc "XLOC_000150"; cmp_ref "XM_023647139.1"; class_code "j"; tss_id "TSS151";
NC_009156.3	MSTRG.9132.2	34924263	34953803	+	transcript_id "MSTRG.9132.2"; gene_id "MSTRG.9132"; gene_name "EMP2"; xloc "XLOC_000218"; cmp_ref "XM_001492290.4"; class_code "j"; tss_id "TSS223";
NC_009164.3	MSTRG.12638.1	11514412	11522122	-	transcript_id "MSTRG.12638.1"; gene_id "MSTRG.12638"; xloc "XLOC_000337"; class_code "u"; tss_id "TSS342";
NW_019642682.1	MSTRG.15903.1	1983	2674	.	transcript_id "MSTRG.15903.1"; gene_id "MSTRG.15903"; xloc "XLOC_000423"; class_code "u"; tss_id "TSS428";
NW_019642718.1	MSTRG.15916.1	2203	3305	.	transcript_id "MSTRG.15916.1"; gene_id "MSTRG.15916"; xloc "XLOC_000426"; class_code "u"; tss_id "TSS431";
NC_009156.3	MSTRG.9197.1	41384896	41494380	-	transcript_id "MSTRG.9197.1"; gene_id "MSTRG.9197"; gene_name "PDPK1"; xloc "XLOC_000224"; cmp_ref "XM_023616526.1"; class_code "j"; tss_id "TSS229";
NC_009165.3	MSTRG.12808.1	719634	720050	.	transcript_id "MSTRG.12808.1"; gene_id "MSTRG.12808"; xloc "XLOC_000353"; class_code "u"; tss_id "TSS358";
NC_009168.3	MSTRG.14202.1	37631137	37633373	-	transcript_id "MSTRG.14202.1"; gene_id "MSTRG.14202"; xloc "XLOC_000380"; class_code "u"; tss_id "TSS385";
NC_009153.3	MSTRG.7332.1	66810929	66823612	-	transcript_id "MSTRG.7332.1"; gene_id "MSTRG.7332"; xloc "XLOC_000178"; class_code "u"; tss_id "TSS180";
NC_009155.3	MSTRG.8391.1	13216934	13219978	.	transcript_id "MSTRG.8391.1"; gene_id "MSTRG.8391"; xloc "XLOC_000211"; class_code "u"; tss_id "TSS216";
NC_009150.3	MSTRG.4915.1	1266594	1279527	-	transcript_id "MSTRG.4915.1"; gene_id "MSTRG.4915"; gene_name "MKNK2"; xloc "XLOC_000127"; cmp_ref "XM_023644342.1"; class_code "j"; tss_id "TSS128";
NC_009145.3	MSTRG.1640.1	30434676	30502757	-	transcript_id "MSTRG.1640.1"; gene_id "MSTRG.1640"; gene_name "CLIC4"; xloc "XLOC_000029"; cmp_ref "XM_023635480.1"; class_code "j"; tss_id "TSS29";
NC_009153.3	MSTRG.7318.4	64192369	64433707	-	transcript_id "MSTRG.7318.4"; gene_id "MSTRG.7318"; gene_name "HS3ST5"; xloc "XLOC_000177"; cmp_ref "XM_005596886.3"; class_code "j"; tss_id "TSS179";
NC_009162.3	MSTRG.11594.2	592539	621409	+	transcript_id "MSTRG.11594.2"; gene_id "MSTRG.11594"; gene_name "TIPARP"; xloc "XLOC_000301"; cmp_ref "XM_023623182.1"; class_code "j"; tss_id "TSS306";
NW_019642695.1	MSTRG.15908.1	2599	7528	+	transcript_id "MSTRG.15908.1"; gene_id "MSTRG.15908"; xloc "XLOC_000425"; class_code "u"; tss_id "TSS430";
NC_009166.3	MSTRG.13248.4	7200449	7429939	-	transcript_id "MSTRG.13248.4"; gene_id "MSTRG.13248"; gene_name "LOC100054260"; xloc "XLOC_000363"; cmp_ref "XM_014735393.2"; class_code "o"; tss_id "TSS368";
NC_009166.3	MSTRG.13290.1	17332436	17415420	-	transcript_id "MSTRG.13290.1"; gene_id "MSTRG.13290"; gene_name "LOC100146487"; xloc "XLOC_000364"; cmp_ref "XR_002803141.1"; class_code "j"; tss_id "TSS369";
NC_009145.3	MSTRG.1582.4	27863471	27884342	+	transcript_id "MSTRG.1582.4"; gene_id "MSTRG.1582"; gene_name "PTAFR"; xloc "XLOC_000022"; cmp_ref "XM_005607294.3"; class_code "j"; tss_id "TSS22";
NC_009146.3	MSTRG.2526.1	50653968	50756563	-	transcript_id "MSTRG.2526.1"; gene_id "MSTRG.2526"; gene_name "HERC3"; xloc "XLOC_000050"; cmp_ref "XM_023637728.1"; class_code "j"; tss_id "TSS50";
NC_009151.3	MSTRG.5930.1	17035272	17053837	-	transcript_id "MSTRG.5930.1"; gene_id "MSTRG.5930"; gene_name "HSPB8"; xloc "XLOC_000149"; cmp_ref "XM_001490413.4"; class_code "j"; tss_id "TSS150";
NC_009166.3	MSTRG.13274.1	15702178	15704312	.	transcript_id "MSTRG.13274.1"; gene_id "MSTRG.13274"; xloc "XLOC_000366"; class_code "u"; tss_id "TSS371";
NC_009167.3	MSTRG.13727.1	25068790	25280095	-	transcript_id "MSTRG.13727.1"; gene_id "MSTRG.13727"; gene_name "DIO2"; xloc "XLOC_000373"; cmp_ref "NM_001166455.1"; class_code "j"; tss_id "TSS378";
NW_019644035.1	MSTRG.16214.1	4246	7503	.	transcript_id "MSTRG.16214.1"; gene_id "MSTRG.16214"; xloc "XLOC_000449"; class_code "u"; tss_id "TSS454";
NC_009159.3	MSTRG.10784.1	57508794	57594006	-	transcript_id "MSTRG.10784.1"; gene_id "MSTRG.10784"; gene_name "LOC111768402"; xloc "XLOC_000271"; cmp_ref "XM_023620830.1"; class_code "o"; tss_id "TSS276";
NC_009153.3	MSTRG.7399.1	80364982	80383470	-	transcript_id "MSTRG.7399.1"; gene_id "MSTRG.7399"; gene_name "LOC102149962"; xloc "XLOC_000181"; cmp_ref "XR_001379401.2"; class_code "j"; tss_id "TSS183";
NW_019642858.1	MSTRG.15953.1	83	6078	.	transcript_id "MSTRG.15953.1"; gene_id "MSTRG.15953"; xloc "XLOC_000431"; class_code "u"; tss_id "TSS436";
NC_009166.3	MSTRG.13262.1	9828296	9871644	+	transcript_id "MSTRG.13262.1"; gene_id "MSTRG.13262"; gene_name "LOC100061341"; xloc "XLOC_000358"; cmp_ref "XM_005604939.3"; class_code "j"; tss_id "TSS363";
NC_009161.3	MSTRG.11426.1	54438964	54510394	-	transcript_id "MSTRG.11426.1"; gene_id "MSTRG.11426"; gene_name "LNPK"; xloc "XLOC_000299"; cmp_ref "XM_014732543.2"; class_code "j"; tss_id "TSS304";
NW_019643909.1	MSTRG.16199.1	12586	13322	-	transcript_id "MSTRG.16199.1"; gene_id "MSTRG.16199"; xloc "XLOC_000446"; class_code "u"; tss_id "TSS451";
NC_009145.3	MSTRG.2039.1	89227678	89975889	+	transcript_id "MSTRG.2039.1"; gene_id "MSTRG.2039"; gene_name "INPP4B"; xloc "XLOC_000026"; cmp_ref "XM_023636506.1"; class_code "j"; tss_id "TSS26";
NW_019643404.1	MSTRG.16086.1	28748	65403	-	transcript_id "MSTRG.16086.1"; gene_id "MSTRG.16086"; gene_name "LXN"; xloc "XLOC_000441"; cmp_ref "XM_001489649.5"; class_code "x"; tss_id "TSS446";
NW_019642821.1	MSTRG.15951.1	6382	12412	.	transcript_id "MSTRG.15951.1"; gene_id "MSTRG.15951"; xloc "XLOC_000429"; class_code "u"; tss_id "TSS434";
NC_009172.3	MSTRG.14981.1	23746183	23751374	-	transcript_id "MSTRG.14981.1"; gene_id "MSTRG.14981"; xloc "XLOC_000398"; class_code "u"; tss_id "TSS403";
NC_009164.3	MSTRG.12677.1	18392116	18395977	.	transcript_id "MSTRG.12677.1"; gene_id "MSTRG.12677"; xloc "XLOC_000343"; class_code "u"; tss_id "TSS348";
NW_019645169.1	MSTRG.16324.1	1	989	.	transcript_id "MSTRG.16324.1"; gene_id "MSTRG.16324"; xloc "XLOC_000459"; class_code "u"; tss_id "TSS464";
NC_009166.3	MSTRG.13385.1	39877889	39889987	+	transcript_id "MSTRG.13385.1"; gene_id "MSTRG.13385"; xloc "XLOC_000360"; class_code "u"; tss_id "TSS365";
NC_009149.3	MSTRG.4753.1	75100837	75127308	-	transcript_id "MSTRG.4753.1"; gene_id "MSTRG.4753"; gene_name "PTGES3"; xloc "XLOC_000114"; cmp_ref "XM_001492303.5"; class_code "j"; tss_id "TSS115";
NC_009158.3	MSTRG.10350.1	83145978	83275209	-	transcript_id "MSTRG.10350.1"; gene_id "MSTRG.10350"; gene_name "LPIN1"; xloc "XLOC_000252"; cmp_ref "XM_005600211.3"; class_code "j"; tss_id "TSS257";
NW_019645360.1	MSTRG.16337.1	1	3146	.	transcript_id "MSTRG.16337.1"; gene_id "MSTRG.16337"; xloc "XLOC_000463"; class_code "u"; tss_id "TSS469";
NW_019643912.1	MSTRG.16200.1	9994	12279	.	transcript_id "MSTRG.16200.1"; gene_id "MSTRG.16200"; xloc "XLOC_000447"; class_code "u"; tss_id "TSS452";
NC_009154.3	MSTRG.7608.8	12352523	12381199	-	transcript_id "MSTRG.7608.8"; gene_id "MSTRG.7608"; gene_name "ARSG"; xloc "XLOC_000197"; cmp_ref "XM_023652157.1"; class_code "j"; tss_id "TSS201";
NC_009161.3	MSTRG.11383.1	49142499	49179766	-	transcript_id "MSTRG.11383.1"; gene_id "MSTRG.11383"; gene_name "FASTKD1"; xloc "XLOC_000298"; cmp_ref "XM_014732525.2"; class_code "j"; tss_id "TSS303";
NC_009155.3	MSTRG.8392.1	13229209	13231345	.	transcript_id "MSTRG.8392.1"; gene_id "MSTRG.8392"; xloc "XLOC_000212"; class_code "u"; tss_id "TSS217";
NW_019642669.1	MSTRG.15892.1	1	790	-	transcript_id "MSTRG.15892.1"; gene_id "MSTRG.15892"; xloc "XLOC_000421"; class_code "u"; tss_id "TSS426";
NC_009163.3	MSTRG.12147.1	28302135	28302664	.	transcript_id "MSTRG.12147.1"; gene_id "MSTRG.12147"; xloc "XLOC_000330"; class_code "u"; tss_id "TSS335";
NC_009161.3	MSTRG.11289.1	12912164	13133429	+	transcript_id "MSTRG.11289.1"; gene_id "MSTRG.11289"; gene_name "LOC100071505"; xloc "XLOC_000289"; cmp_ref "XM_023622803.1"; class_code "x"; tss_id "TSS294";
NC_009169.3	MSTRG.14369.2	34876583	35013046	+	transcript_id "MSTRG.14369.2"; gene_id "MSTRG.14369"; gene_name "DYRK1A"; xloc "XLOC_000386"; cmp_ref "XM_023630146.1"; class_code "j"; tss_id "TSS391";
NC_009154.3	MSTRG.7606.1	12405081	12445024	-	transcript_id "MSTRG.7606.1"; gene_id "MSTRG.7606"; gene_name "GNA13"; xloc "XLOC_000198"; cmp_ref "XM_023652166.1"; class_code "j"; tss_id "TSS202";
NC_009152.3	MSTRG.6455.1	38131541	38323564	-	transcript_id "MSTRG.6455.1"; gene_id "MSTRG.6455"; xloc "XLOC_000156"; class_code "u"; tss_id "TSS157";
NC_009171.3	MSTRG.14811.3	39556051	39559874	+	transcript_id "MSTRG.14811.3"; gene_id "MSTRG.14811"; gene_name "SMDT1"; xloc "XLOC_000390"; cmp_ref "XM_001502727.6"; class_code "j"; tss_id "TSS395";
NC_009149.3	MSTRG.4161.1	576889	607427	-	transcript_id "MSTRG.4161.1"; gene_id "MSTRG.4161"; gene_name "LOC100052267"; xloc "XLOC_000110"; cmp_ref "XM_023642228.1"; class_code "j"; tss_id "TSS111";
NC_009154.3	MSTRG.8103.1	46432265	46513347	+	transcript_id "MSTRG.8103.1"; gene_id "MSTRG.8103"; gene_name "PAFAH1B1"; xloc "XLOC_000193"; cmp_ref "XM_023653242.1"; class_code "j"; tss_id "TSS197";
NC_009154.3	MSTRG.8268.1	59418574	59419230	.	transcript_id "MSTRG.8268.1"; gene_id "MSTRG.8268"; xloc "XLOC_000208"; class_code "u"; tss_id "TSS213";
NC_009156.3	MSTRG.9112.1	31850795	31852564	-	transcript_id "MSTRG.9112.1"; gene_id "MSTRG.9112"; xloc "XLOC_000221"; class_code "u"; tss_id "TSS226";
NC_009162.3	MSTRG.11619.1	3873198	3918675	-	transcript_id "MSTRG.11619.1"; gene_id "MSTRG.11619"; gene_name "SCHIP1"; xloc "XLOC_000304"; cmp_ref "XM_023623225.1"; class_code "j"; tss_id "TSS309";
NC_009159.3	MSTRG.10866.1	72879126	72917253	-	transcript_id "MSTRG.10866.1"; gene_id "MSTRG.10866"; gene_name "MSL2"; xloc "XLOC_000272"; cmp_ref "XM_023620970.1"; class_code "j"; tss_id "TSS277";
NC_009148.3	MSTRG.3374.1	506584	551770	+	transcript_id "MSTRG.3374.1"; gene_id "MSTRG.3374"; gene_name "ZC3H11A"; xloc "XLOC_000077"; cmp_ref "XM_023640232.1"; class_code "j"; tss_id "TSS77";
NC_009160.3	MSTRG.11134.15	48693207	48794369	+	transcript_id "MSTRG.11134.15"; gene_id "MSTRG.11134"; gene_name "LMO7"; xloc "XLOC_000280"; cmp_ref "XM_014732134.2"; class_code "j"; tss_id "TSS285";
NC_009147.3	MSTRG.2891.1	11205983	11252763	+	transcript_id "MSTRG.2891.1"; gene_id "MSTRG.2891"; gene_name "CDK13"; xloc "XLOC_000057"; cmp_ref "XM_023638961.1"; class_code "j"; tss_id "TSS57";
NC_009153.3	MSTRG.7305.1	61743702	61746020	+	transcript_id "MSTRG.7305.1"; gene_id "MSTRG.7305"; xloc "XLOC_000166"; class_code "u"; tss_id "TSS167";
NC_009150.3	MSTRG.5261.1	45868510	45883703	+	transcript_id "MSTRG.5261.1"; gene_id "MSTRG.5261"; gene_name "DDX39A"; xloc "XLOC_000121"; cmp_ref "XM_023645219.1"; class_code "j"; tss_id "TSS122";
NC_009159.3	MSTRG.10523.1	25701803	25721500	.	transcript_id "MSTRG.10523.1"; gene_id "MSTRG.10523"; xloc "XLOC_000275"; class_code "u"; tss_id "TSS280";
NC_009158.3	MSTRG.10210.1	60391416	60396467	.	transcript_id "MSTRG.10210.1"; gene_id "MSTRG.10210"; xloc "XLOC_000256"; class_code "u"; tss_id "TSS261";
NW_019643478.1	MSTRG.16126.1	10803	15790	.	transcript_id "MSTRG.16126.1"; gene_id "MSTRG.16126"; xloc "XLOC_000443"; class_code "u"; tss_id "TSS448";
NC_009173.3	MSTRG.15173.1	29808571	29829753	+	transcript_id "MSTRG.15173.1"; gene_id "MSTRG.15173"; xloc "XLOC_000401"; class_code "u"; tss_id "TSS406";
NC_009149.3	MSTRG.4415.1	35655942	35677163	+	transcript_id "MSTRG.4415.1"; gene_id "MSTRG.4415"; gene_name "PEX5"; xloc "XLOC_000103"; cmp_ref "XM_014740637.2"; class_code "j"; tss_id "TSS104";
NC_009162.3	MSTRG.11633.1	7139048	7139832	.	transcript_id "MSTRG.11633.1"; gene_id "MSTRG.11633"; xloc "XLOC_000309"; class_code "u"; tss_id "TSS314";
NC_009147.3	MSTRG.3344.2	102925463	102940860	-	transcript_id "MSTRG.3344.2"; gene_id "MSTRG.3344"; gene_name "ABCF2"; xloc "XLOC_000075"; cmp_ref "XM_005609542.3"; class_code "j"; tss_id "TSS75";
NC_009159.3	MSTRG.10445.1	5746711	5752453	.	transcript_id "MSTRG.10445.1"; gene_id "MSTRG.10445"; xloc "XLOC_000274"; class_code "u"; tss_id "TSS279";
NW_019644978.1	MSTRG.16306.1	1	1242	.	transcript_id "MSTRG.16306.1"; gene_id "MSTRG.16306"; xloc "XLOC_000458"; class_code "u"; tss_id "TSS463";
NW_019645875.1	MSTRG.16389.1	281	811	-	transcript_id "MSTRG.16389.1"; gene_id "MSTRG.16389"; xloc "XLOC_000467"; class_code "u"; tss_id "TSS473";
NC_009151.3	MSTRG.6188.1	52337000	52339535	+	transcript_id "MSTRG.6188.1"; gene_id "MSTRG.6188"; xloc "XLOC_000146"; class_code "u"; tss_id "TSS147";
NC_009154.3	MSTRG.8107.1	47532682	47535878	-	transcript_id "MSTRG.8107.1"; gene_id "MSTRG.8107"; xloc "XLOC_000205"; class_code "u"; tss_id "TSS210";
NC_009163.3	MSTRG.12432.1	45616045	45629418	-	transcript_id "MSTRG.12432.1"; gene_id "MSTRG.12432"; xloc "XLOC_000328"; class_code "u"; tss_id "TSS333";
NW_019642946.1	MSTRG.15961.1	31	2242	.	transcript_id "MSTRG.15961.1"; gene_id "MSTRG.15961"; xloc "XLOC_000433"; class_code "u"; tss_id "TSS438";
NC_009150.3	MSTRG.5054.1	6038139	6046008	+	transcript_id "MSTRG.5054.1"; gene_id "MSTRG.5054"; xloc "XLOC_000119"; class_code "u"; tss_id "TSS120";
NC_009144.3	MSTRG.330.1	52674254	52763609	-	transcript_id "MSTRG.330.1"; gene_id "MSTRG.330"; gene_name "JMJD1C"; xloc "XLOC_000013"; cmp_ref "XM_023643802.1"; class_code "j"; tss_id "TSS13";
NC_009146.3	MSTRG.2707.1	89557474	89727461	+	transcript_id "MSTRG.2707.1"; gene_id "MSTRG.2707"; gene_name "PDS5A"; xloc "XLOC_000046"; cmp_ref "XM_023638209.1"; class_code "j"; tss_id "TSS46";
NC_009153.3	MSTRG.7355.1	71312895	71334400	+	transcript_id "MSTRG.7355.1"; gene_id "MSTRG.7355"; gene_name "SMPDL3A"; xloc "XLOC_000169"; cmp_ref "XM_014734741.2"; class_code "j"; tss_id "TSS170";
NC_009147.3	MSTRG.3018.1	48352842	48417764	-	transcript_id "MSTRG.3018.1"; gene_id "MSTRG.3018"; gene_name "MEOX2"; xloc "XLOC_000068"; cmp_ref "XM_001915730.4"; class_code "j"; tss_id "TSS68";
NC_009152.3	MSTRG.6336.1	6293085	6337925	+	transcript_id "MSTRG.6336.1"; gene_id "MSTRG.6336"; gene_name "SNX16"; xloc "XLOC_000153"; cmp_ref "XM_023648380.1"; class_code "j"; tss_id "TSS154";
NW_019644953.1	MSTRG.16301.1	120	1334	.	transcript_id "MSTRG.16301.1"; gene_id "MSTRG.16301"; xloc "XLOC_000456"; class_code "u"; tss_id "TSS461";
NC_009162.3	MSTRG.11788.1	27215929	27217279	.	transcript_id "MSTRG.11788.1"; gene_id "MSTRG.11788"; xloc "XLOC_000310"; class_code "u"; tss_id "TSS315";
NC_009150.3	MSTRG.5468.1	70005563	70009598	.	transcript_id "MSTRG.5468.1"; gene_id "MSTRG.5468"; xloc "XLOC_000138"; class_code "u"; tss_id "TSS139";
NC_009153.3	MSTRG.7416.1	83422087	83443254	-	transcript_id "MSTRG.7416.1"; gene_id "MSTRG.7416"; xloc "XLOC_000182"; class_code "u"; tss_id "TSS184";
NC_009169.3	MSTRG.14288.1	14997410	15048119	.	transcript_id "MSTRG.14288.1"; gene_id "MSTRG.14288"; xloc "XLOC_000387"; class_code "u"; tss_id "TSS392";
NC_009148.3	MSTRG.3426.1	5891305	5934702	-	transcript_id "MSTRG.3426.1"; gene_id "MSTRG.3426"; gene_name "SLC19A2"; xloc "XLOC_000087"; cmp_ref "XR_001380708.2"; class_code "j"; tss_id "TSS87";
NC_009160.3	MSTRG.11058.2	20973154	21067181	+	transcript_id "MSTRG.11058.2"; gene_id "MSTRG.11058"; gene_name "LOC102150380"; xloc "XLOC_000278"; cmp_ref "XM_023621562.1"; class_code "x"; tss_id "TSS283";
NC_009157.3	MSTRG.9624.1	45941979	45951792	.	transcript_id "MSTRG.9624.1"; gene_id "MSTRG.9624"; xloc "XLOC_000241"; class_code "u"; tss_id "TSS246";
NC_009150.3	MSTRG.5094.1	17073866	17077602	.	transcript_id "MSTRG.5094.1"; gene_id "MSTRG.5094"; xloc "XLOC_000136"; class_code "u"; tss_id "TSS137";
NC_009158.3	MSTRG.10254.10	66108227	66466980	+	transcript_id "MSTRG.10254.10"; gene_id "MSTRG.10254"; gene_name "LOC100054601"; xloc "XLOC_000245"; cmp_ref "XM_023619284.1"; class_code "j"; tss_id "TSS250";
NC_009169.3	MSTRG.14273.1	3686371	3690318	+	transcript_id "MSTRG.14273.1"; gene_id "MSTRG.14273"; xloc "XLOC_000384"; class_code "u"; tss_id "TSS389";
NC_009148.3	MSTRG.3500.1	16531853	16547551	-	transcript_id "MSTRG.3500.1"; gene_id "MSTRG.3500"; xloc "XLOC_000088"; class_code "u"; tss_id "TSS88";
NC_009148.3	MSTRG.3713.1	39901813	39921600	+	transcript_id "MSTRG.3713.1"; gene_id "MSTRG.3713"; gene_name "SHE"; xloc "XLOC_000082"; cmp_ref "XM_005610240.3"; class_code "j"; tss_id "TSS82";
NC_009167.3	MSTRG.13796.1	42179673	42346486	+	transcript_id "MSTRG.13796.1"; gene_id "MSTRG.13796"; gene_name "EML1"; xloc "XLOC_000372"; cmp_ref "XM_023628379.1"; class_code "j"; tss_id "TSS377";
NC_009149.3	MSTRG.4691.1	72010907	72018747	+	transcript_id "MSTRG.4691.1"; gene_id "MSTRG.4691"; gene_name "HNRNPA1"; xloc "XLOC_000107"; cmp_ref "XR_002808406.1"; class_code "j"; tss_id "TSS108";
NC_009153.3	MSTRG.7381.1	78537606	78675111	+	transcript_id "MSTRG.7381.1"; gene_id "MSTRG.7381"; gene_name "AKAP7"; xloc "XLOC_000171"; cmp_ref "XM_023651086.1"; class_code "j"; tss_id "TSS172";
NC_009148.3	MSTRG.3742.1	40492506	40510105	-	transcript_id "MSTRG.3742.1"; gene_id "MSTRG.3742"; gene_name "CHTOP"; xloc "XLOC_000092"; cmp_ref "XM_005610098.2"; class_code "j"; tss_id "TSS92";
NC_009145.3	MSTRG.2156.1	119834691	119840419	.	transcript_id "MSTRG.2156.1"; gene_id "MSTRG.2156"; xloc "XLOC_000036"; class_code "u"; tss_id "TSS36";
NC_009158.3	MSTRG.10134.1	45019158	45175818	-	transcript_id "MSTRG.10134.1"; gene_id "MSTRG.10134"; gene_name "CCDC85A"; xloc "XLOC_000250"; cmp_ref "XM_014731157.2"; class_code "j"; tss_id "TSS255";
NC_009145.3	MSTRG.1884.1	51246842	51251092	-	transcript_id "MSTRG.1884.1"; gene_id "MSTRG.1884"; gene_name "NUDT18"; xloc "XLOC_000030"; cmp_ref "XM_023636126.1"; class_code "j"; tss_id "TSS30";
NC_009148.3	MSTRG.3804.2	43428647	43440979	-	transcript_id "MSTRG.3804.2"; gene_id "MSTRG.3804"; gene_name "CA14"; xloc "XLOC_000094"; cmp_ref "XM_023641261.1"; class_code "j"; tss_id "TSS94";
NC_009160.3	MSTRG.11030.1	15586974	15599328	+	transcript_id "MSTRG.11030.1"; gene_id "MSTRG.11030"; xloc "XLOC_000277"; class_code "u"; tss_id "TSS282";
NC_009165.3	MSTRG.12967.1	26688301	26692892	-	transcript_id "MSTRG.12967.1"; gene_id "MSTRG.12967"; xloc "XLOC_000352"; class_code "u"; tss_id "TSS357";
NC_009145.3	MSTRG.1297.1	961034	968156	.	transcript_id "MSTRG.1297.1"; gene_id "MSTRG.1297"; xloc "XLOC_000034"; class_code "u"; tss_id "TSS34";
NC_009148.3	MSTRG.3587.1	31733400	31771248	-	transcript_id "MSTRG.3587.1"; gene_id "MSTRG.3587"; gene_name "UHMK1"; xloc "XLOC_000091"; cmp_ref "XM_005609857.3"; class_code "j"; tss_id "TSS91";
NC_009157.3	MSTRG.9693.1	62729343	63195703	+	transcript_id "MSTRG.9693.1"; gene_id "MSTRG.9693"; gene_name "FBXL17"; xloc "XLOC_000226"; cmp_ref "XR_002799756.1"; class_code "j"; tss_id "TSS231";
NC_009165.3	MSTRG.12932.1	23429206	23458674	-	transcript_id "MSTRG.12932.1"; gene_id "MSTRG.12932"; gene_name "LOC102149007"; xloc "XLOC_000351"; cmp_ref "XR_002802851.1"; class_code "o"; tss_id "TSS356";
NC_009148.3	MSTRG.3954.1	55199965	55236768	-	transcript_id "MSTRG.3954.1"; gene_id "MSTRG.3954"; gene_name "ATXN7L2"; xloc "XLOC_000096"; cmp_ref "XM_023641467.1"; class_code "j"; tss_id "TSS96";
NC_009163.3	MSTRG.12205.1	31083929	31090540	-	transcript_id "MSTRG.12205.1"; gene_id "MSTRG.12205"; gene_name "LOC100054536"; xloc "XLOC_000326"; cmp_ref "NR_003616.2"; class_code "j"; tss_id "TSS331";
NC_009147.3	MSTRG.3062.2	57562063	57575748	+	transcript_id "MSTRG.3062.2"; gene_id "MSTRG.3062"; gene_name "CBX3"; xloc "XLOC_000062"; cmp_ref "XM_023639400.1"; class_code "j"; tss_id "TSS62";
NC_009144.3	MSTRG.450.1	69849475	69855283	-	transcript_id "MSTRG.450.1"; gene_id "MSTRG.450"; gene_name "ZNF22"; xloc "XLOC_000014"; cmp_ref "XM_005602632.3"; class_code "j"; tss_id "TSS14";
NC_009168.3	MSTRG.13980.1	15853853	15857977	.	transcript_id "MSTRG.13980.1"; gene_id "MSTRG.13980"; xloc "XLOC_000382"; class_code "u"; tss_id "TSS387";
NC_009148.3	MSTRG.4113.1	88203199	88237448	+	transcript_id "MSTRG.4113.1"; gene_id "MSTRG.4113"; xloc "XLOC_000085"; class_code "u"; tss_id "TSS85";
NC_009175.3	MSTRG.15387.1	11654680	11717098	-	transcript_id "MSTRG.15387.1"; gene_id "MSTRG.15387"; gene_name "ASB9"; xloc "XLOC_000409"; cmp_ref "XM_001489813.4"; class_code "j"; tss_id "TSS414";
NC_009161.3	MSTRG.11344.2	36199460	36343338	+	transcript_id "MSTRG.11344.2"; gene_id "MSTRG.11344"; gene_name "KCNJ3"; xloc "XLOC_000290"; cmp_ref "XM_023622938.1"; class_code "j"; tss_id "TSS295";
NW_019645569.1	MSTRG.16365.1	7393	10173	.	transcript_id "MSTRG.16365.1"; gene_id "MSTRG.16365"; xloc "XLOC_000464"; class_code "u"; tss_id "TSS470";
NC_009157.3	MSTRG.9566.1	39295940	39310037	-	transcript_id "MSTRG.9566.1"; gene_id "MSTRG.9566"; xloc "XLOC_000233"; class_code "u"; tss_id "TSS238";
NC_009154.3	MSTRG.7941.1	33958851	34027384	+	transcript_id "MSTRG.7941.1"; gene_id "MSTRG.7941"; gene_name "CLTC"; xloc "XLOC_000188"; cmp_ref "XM_005597527.3"; class_code "j"; tss_id "TSS190";
NC_009152.3	MSTRG.6485.1	43077884	43099121	-	transcript_id "MSTRG.6485.1"; gene_id "MSTRG.6485"; gene_name "TP53INP1"; xloc "XLOC_000157"; cmp_ref "XM_023648717.1"; class_code "j"; tss_id "TSS158";
NC_009153.3	MSTRG.6767.1	7571969	7595101	-	transcript_id "MSTRG.6767.1"; gene_id "MSTRG.6767"; gene_name "ZNF567"; xloc "XLOC_000173"; cmp_ref "XM_023651310.1"; class_code "j"; tss_id "TSS174";
NC_009175.3	MSTRG.15460.2	39069603	39085152	+	transcript_id "MSTRG.15460.2"; gene_id "MSTRG.15460"; gene_name "LOC100060244"; xloc "XLOC_000406"; cmp_ref "XM_023634302.1"; class_code "j"; tss_id "TSS411";
NC_009175.3	MSTRG.15571.1	60553855	60701510	-	transcript_id "MSTRG.15571.1"; gene_id "MSTRG.15571"; gene_name "ATRX"; xloc "XLOC_000411"; cmp_ref "XM_001502685.6"; class_code "j"; tss_id "TSS416";
NC_009145.3	MSTRG.2063.1	92194125	92218228	-	transcript_id "MSTRG.2063.1"; gene_id "MSTRG.2063"; gene_name "RAB33B"; xloc "XLOC_000031"; cmp_ref "XM_001502460.6"; class_code "j"; tss_id "TSS31";
NC_009174.3	MSTRG.15238.1	8555084	8585741	-	transcript_id "MSTRG.15238.1"; gene_id "MSTRG.15238"; gene_name "WTAP"; xloc "XLOC_000404"; cmp_ref "XM_023632949.1"; class_code "j"; tss_id "TSS409";
NC_009144.3	MSTRG.371.2	58950425	58978276	+	transcript_id "MSTRG.371.2"; gene_id "MSTRG.371"; gene_name "EIF4EBP2"; xloc "XLOC_000003"; cmp_ref "XM_023644241.1"; class_code "j"; tss_id "TSS3";
NC_009166.3	MSTRG.13259.1	8761005	8761344	.	transcript_id "MSTRG.13259.1"; gene_id "MSTRG.13259"; xloc "XLOC_000365"; class_code "u"; tss_id "TSS370";
NC_009166.3	MSTRG.13463.1	53730376	53731567	.	transcript_id "MSTRG.13463.1"; gene_id "MSTRG.13463"; xloc "XLOC_000367"; class_code "u"; tss_id "TSS372";
NC_009161.3	MSTRG.11450.1	58913793	58949551	+	transcript_id "MSTRG.11450.1"; gene_id "MSTRG.11450"; gene_name "UBE2E3"; xloc "XLOC_000293"; cmp_ref "XM_023621981.1"; class_code "j"; tss_id "TSS298";
NC_009153.3	MSTRG.6735.1	6225166	6245458	+	transcript_id "MSTRG.6735.1"; gene_id "MSTRG.6735"; gene_name "ZNF30"; xloc "XLOC_000161"; cmp_ref "XM_005596136.3"; class_code "j"; tss_id "TSS162";
NC_009158.3	MSTRG.10090.1	35407465	35408420	.	transcript_id "MSTRG.10090.1"; gene_id "MSTRG.10090"; xloc "XLOC_000255"; class_code "u"; tss_id "TSS260";
NC_009163.3	MSTRG.12186.8	30775322	30792578	+	transcript_id "MSTRG.12186.8"; gene_id "MSTRG.12186"; gene_name "DDR1"; xloc "XLOC_000317"; cmp_ref "XM_023624173.1"; class_code "j"; tss_id "TSS322";
NC_009146.3	MSTRG.2500.1	39695561	39825132	+	transcript_id "MSTRG.2500.1"; gene_id "MSTRG.2500"; gene_name "EMCN"; xloc "XLOC_000041"; cmp_ref "XM_023637656.1"; class_code "j"; tss_id "TSS41";
NW_019644082.1	MSTRG.16218.1	52	1773	.	transcript_id "MSTRG.16218.1"; gene_id "MSTRG.16218"; xloc "XLOC_000450"; class_code "u"; tss_id "TSS455";
NC_009147.3	MSTRG.3314.1	102194555	102198539	+	transcript_id "MSTRG.3314.1"; gene_id "MSTRG.3314"; xloc "XLOC_000065"; class_code "u"; tss_id "TSS65";
NC_009147.3	MSTRG.2970.2	36226274	36236664	+	transcript_id "MSTRG.2970.2"; gene_id "MSTRG.2970"; gene_name "GATAD1"; xloc "XLOC_000059"; cmp_ref "XM_023639189.1"; class_code "j"; tss_id "TSS59";
NC_009153.3	MSTRG.7368.14	75203192	75217658	+	transcript_id "MSTRG.7368.14"; gene_id "MSTRG.7368"; gene_name "RNF146"; xloc "XLOC_000170"; cmp_ref "XM_023651037.1"; class_code "j"; tss_id "TSS171";
NC_009171.3	MSTRG.14858.1	46555146	46561486	+	transcript_id "MSTRG.14858.1"; gene_id "MSTRG.14858"; gene_name "PIM3"; xloc "XLOC_000392"; cmp_ref "XM_023631147.1"; class_code "j"; tss_id "TSS397";
NC_009164.3	MSTRG.12722.1	27807418	27883113	+	transcript_id "MSTRG.12722.1"; gene_id "MSTRG.12722"; gene_name "LIFR"; xloc "XLOC_000333"; cmp_ref "XM_023625722.1"; class_code "j"; tss_id "TSS338";
NW_019645360.1	MSTRG.16340.1	4673	7092	-	transcript_id "MSTRG.16340.1"; gene_id "MSTRG.16340"; xloc "XLOC_000462"; class_code "u"; tss_id "TSS468";
NC_009149.3	MSTRG.4169.1	3144085	3162901	.	transcript_id "MSTRG.4169.1"; gene_id "MSTRG.4169"; xloc "XLOC_000115"; class_code "u"; tss_id "TSS116";
NC_009155.3	MSTRG.8662.1	34360707	34368141	-	transcript_id "MSTRG.8662.1"; gene_id "MSTRG.8662"; xloc "XLOC_000210"; class_code "u"; tss_id "TSS215";
NC_009166.3	MSTRG.13328.1	24600980	24614095	+	transcript_id "MSTRG.13328.1"; gene_id "MSTRG.13328"; gene_name "LOC102148149"; xloc "XLOC_000359"; cmp_ref "XR_002803224.1"; class_code "j"; tss_id "TSS364";
NC_009165.3	MSTRG.13148.1	48980459	48982839	.	transcript_id "MSTRG.13148.1"; gene_id "MSTRG.13148"; xloc "XLOC_000357"; class_code "u"; tss_id "TSS362";
NW_019643096.1	MSTRG.16011.1	1278	12661	-	transcript_id "MSTRG.16011.1"; gene_id "MSTRG.16011"; xloc "XLOC_000437"; class_code "u"; tss_id "TSS442";
NC_009158.3	MSTRG.10378.1	87575719	87602100	-	transcript_id "MSTRG.10378.1"; gene_id "MSTRG.10378"; xloc "XLOC_000253"; class_code "u"; tss_id "TSS258";
NC_009160.3	MSTRG.11104.1	28558887	28573957	-	transcript_id "MSTRG.11104.1"; gene_id "MSTRG.11104"; gene_name "RGCC"; xloc "XLOC_000283"; cmp_ref "XM_023621653.1"; class_code "j"; tss_id "TSS288";
NC_009147.3	MSTRG.2854.1	5374695	5413712	-	transcript_id "MSTRG.2854.1"; gene_id "MSTRG.2854"; xloc "XLOC_000067"; class_code "u"; tss_id "TSS67";
NC_009144.3	MSTRG.318.1	50664714	50732536	-	transcript_id "MSTRG.318.1"; gene_id "MSTRG.318"; gene_name "RHOBTB1"; xloc "XLOC_000012"; cmp_ref "XM_023643615.1"; class_code "j"; tss_id "TSS12";
NC_009163.3	MSTRG.12202.1	32291752	32295645	-	transcript_id "MSTRG.12202.1"; gene_id "MSTRG.12202"; gene_name "GPANK1"; xloc "XLOC_000327"; cmp_ref "XM_023624609.1"; class_code "j"; tss_id "TSS332";
NC_009169.3	MSTRG.14289.1	15105170	15106083	.	transcript_id "MSTRG.14289.1"; gene_id "MSTRG.14289"; xloc "XLOC_000388"; class_code "u"; tss_id "TSS393";
NC_009145.3	MSTRG.2078.1	103451928	103611080	-	transcript_id "MSTRG.2078.1"; gene_id "MSTRG.2078"; gene_name "FAT4"; xloc "XLOC_000032"; cmp_ref "XM_023636587.1"; class_code "j"; tss_id "TSS32";
NC_009161.3	MSTRG.11492.5	67654572	67837930	+	transcript_id "MSTRG.11492.5"; gene_id "MSTRG.11492"; gene_name "MYO1B"; xloc "XLOC_000295"; cmp_ref "XM_023622243.1"; class_code "j"; tss_id "TSS300";
NW_019641900.1	MSTRG.15829.1	68384	133306	+	transcript_id "MSTRG.15829.1"; gene_id "MSTRG.15829"; xloc "XLOC_000417"; class_code "u"; tss_id "TSS422";
NC_009163.3	MSTRG.12176.45	30276541	30376252	+	transcript_id "MSTRG.12176.45"; gene_id "MSTRG.12176"; gene_name "LOC100056062"; xloc "XLOC_000316"; cmp_ref "XM_023624047.1"; class_code "j"; tss_id "TSS321";
NC_009165.3	MSTRG.13115.1	42980146	43296053	+	transcript_id "MSTRG.13115.1"; gene_id "MSTRG.13115"; xloc "XLOC_000350"; class_code "u"; tss_id "TSS355";
NC_009174.3	MSTRG.15208.1	3581803	3584976	+	transcript_id "MSTRG.15208.1"; gene_id "MSTRG.15208"; xloc "XLOC_000403"; class_code "u"; tss_id "TSS408";
NC_009152.3	MSTRG.6355.1	9745997	9748867	-	transcript_id "MSTRG.6355.1"; gene_id "MSTRG.6355"; xloc "XLOC_000155"; class_code "u"; tss_id "TSS156";
NC_009146.3	MSTRG.2443.1	35901512	35904151	.	transcript_id "MSTRG.2443.1"; gene_id "MSTRG.2443"; xloc "XLOC_000055"; class_code "u"; tss_id "TSS55";
NC_009144.3	MSTRG.625.1	99761650	99906866	-	transcript_id "MSTRG.625.1"; gene_id "MSTRG.625"; gene_name "FAM174B"; xloc "XLOC_000015"; cmp_ref "XR_002810864.1"; class_code "j"; tss_id "TSS15";
NC_009153.3	MSTRG.7378.1	78292244	78497159	-	transcript_id "MSTRG.7378.1"; gene_id "MSTRG.7378"; gene_name "EPB41L2"; xloc "XLOC_000179"; cmp_ref "XM_023651065.1"; class_code "j"; tss_id "TSS181";
NC_009153.3	MSTRG.7260.4	56640131	56664027	-	transcript_id "MSTRG.7260.4"; gene_id "MSTRG.7260"; gene_name "POPDC3"; xloc "XLOC_000175"; cmp_ref "XM_023650864.1"; class_code "j"; tss_id "TSS177";
NC_009163.3	MSTRG.12292.1	34435352	34448780	+	transcript_id "MSTRG.12292.1"; gene_id "MSTRG.12292"; gene_name "BRD2"; xloc "XLOC_000319"; cmp_ref "XM_001496232.4"; class_code "j"; tss_id "TSS324";
NC_009157.3	MSTRG.9659.1	56514172	56526915	+	transcript_id "MSTRG.9659.1"; gene_id "MSTRG.9659"; xloc "XLOC_000225"; class_code "u"; tss_id "TSS230";
NC_009155.3	MSTRG.8527.1	28788011	28788622	.	transcript_id "MSTRG.8527.1"; gene_id "MSTRG.8527"; xloc "XLOC_000215"; class_code "u"; tss_id "TSS220";
NW_019642280.1	MSTRG.15860.1	1047	2712	+	transcript_id "MSTRG.15860.1"; gene_id "MSTRG.15860"; xloc "XLOC_000419"; class_code "u"; tss_id "TSS424";
NC_009168.3	MSTRG.13981.1	15864055	15876163	+	transcript_id "MSTRG.13981.1"; gene_id "MSTRG.13981"; xloc "XLOC_000377"; class_code "u"; tss_id "TSS382";
NC_009153.3	MSTRG.7380.1	78518745	78532586	-	transcript_id "MSTRG.7380.1"; gene_id "MSTRG.7380"; gene_name "LOC102148964"; xloc "XLOC_000180"; cmp_ref "XR_287934.2"; class_code "j"; tss_id "TSS182";
NC_009147.3	MSTRG.3140.1	71682218	71733822	-	transcript_id "MSTRG.3140.1"; gene_id "MSTRG.3140"; gene_name "LOC111773225"; xloc "XLOC_000073"; cmp_ref "XR_002807545.1"; class_code "j"; tss_id "TSS73";
NC_009161.3	MSTRG.11279.1	11531682	11546170	-	transcript_id "MSTRG.11279.1"; gene_id "MSTRG.11279"; gene_name "TMEM37"; xloc "XLOC_000296"; cmp_ref "XM_023622775.1"; class_code "j"; tss_id "TSS301";
NC_009157.3	MSTRG.9741.1	76652555	76668149	+	transcript_id "MSTRG.9741.1"; gene_id "MSTRG.9741"; gene_name "ARRDC3"; xloc "XLOC_000229"; cmp_ref "XM_001504616.6"; class_code "j"; tss_id "TSS234";
NW_019643759.1	MSTRG.16182.1	787	1398	.	transcript_id "MSTRG.16182.1"; gene_id "MSTRG.16182"; xloc "XLOC_000445"; class_code "u"; tss_id "TSS450";
NC_009162.3	MSTRG.11817.1	35342265	35388436	-	transcript_id "MSTRG.11817.1"; gene_id "MSTRG.11817"; gene_name "SENP5"; xloc "XLOC_000306"; cmp_ref "XM_023623555.1"; class_code "j"; tss_id "TSS311";
NC_009175.3	MSTRG.15524.1	47795971	47799652	.	transcript_id "MSTRG.15524.1"; gene_id "MSTRG.15524"; xloc "XLOC_000414"; class_code "u"; tss_id "TSS419";
NC_009151.3	MSTRG.6066.1	26930800	26933402	+	transcript_id "MSTRG.6066.1"; gene_id "MSTRG.6066"; gene_name "UBC"; xloc "XLOC_000142"; cmp_ref "XM_023647315.1"; class_code "x"; tss_id "TSS143";
NC_009156.3	MSTRG.9008.1	21871193	21899043	-	transcript_id "MSTRG.9008.1"; gene_id "MSTRG.9008"; gene_name "IL4R"; xloc "XLOC_000219"; cmp_ref "NM_001081774.2"; class_code "j"; tss_id "TSS224";
NC_009160.3	MSTRG.11088.1	25039790	25075306	-	transcript_id "MSTRG.11088.1"; gene_id "MSTRG.11088"; gene_name "SLC25A30"; xloc "XLOC_000282"; cmp_ref "XM_014732102.2"; class_code "j"; tss_id "TSS287";
NC_009147.3	MSTRG.3187.1	84435929	84560182	+	transcript_id "MSTRG.3187.1"; gene_id "MSTRG.3187"; gene_name "NRF1"; xloc "XLOC_000064"; cmp_ref "XM_023639670.1"; class_code "j"; tss_id "TSS64";
NC_009152.3	MSTRG.6499.1	45371833	45373285	-	transcript_id "MSTRG.6499.1"; gene_id "MSTRG.6499"; xloc "XLOC_000158"; class_code "u"; tss_id "TSS159";
NC_009149.3	MSTRG.4668.1	71230150	71230909	.	transcript_id "MSTRG.4668.1"; gene_id "MSTRG.4668"; xloc "XLOC_000116"; class_code "u"; tss_id "TSS117";
NC_009154.3	MSTRG.8308.1	61436267	61441272	+	transcript_id "MSTRG.8308.1"; gene_id "MSTRG.8308"; gene_name "LOC102148085"; xloc "XLOC_000196"; cmp_ref "XR_001378007.2"; class_code "j"; tss_id "TSS200";
NC_009166.3	MSTRG.13245.1	6934770	6951902	-	transcript_id "MSTRG.13245.1"; gene_id "MSTRG.13245"; gene_name "HNRNPK"; xloc "XLOC_000362"; cmp_ref "XM_001489064.6"; class_code "j"; tss_id "TSS367";
NC_009154.3	MSTRG.7780.1	21676987	21678535	.	transcript_id "MSTRG.7780.1"; gene_id "MSTRG.7780"; xloc "XLOC_000206"; class_code "u"; tss_id "TSS211";
NC_009171.3	MSTRG.14856.2	46505333	46515904	-	transcript_id "MSTRG.14856.2"; gene_id "MSTRG.14856"; gene_name "ALG12"; xloc "XLOC_000394"; cmp_ref "XM_023631730.1"; class_code "j"; tss_id "TSS399";
NC_009159.3	MSTRG.10775.1	55441240	56090945	-	transcript_id "MSTRG.10775.1"; gene_id "MSTRG.10775"; gene_name "RBMS3"; xloc "XLOC_000269"; cmp_ref "XM_005600873.3"; class_code "j"; tss_id "TSS274";
NC_009144.3	MSTRG.893.1	136505737	136536179	+	transcript_id "MSTRG.893.1"; gene_id "MSTRG.893"; gene_name "PYGO1"; xloc "XLOC_000007"; cmp_ref "XM_023616931.1"; class_code "j"; tss_id "TSS7";
NC_009151.3	MSTRG.5689.1	7831641	7832553	+	transcript_id "MSTRG.5689.1"; gene_id "MSTRG.5689"; xloc "XLOC_000140"; class_code "u"; tss_id "TSS141";
NC_009150.3	MSTRG.5052.2	6024665	6030553	+	transcript_id "MSTRG.5052.2"; gene_id "MSTRG.5052"; gene_name "RPS28"; xloc "XLOC_000118"; cmp_ref "XM_005611512.3"; class_code "j"; tss_id "TSS119";
NC_009153.3	MSTRG.7266.1	58195469	58201218	-	transcript_id "MSTRG.7266.1"; gene_id "MSTRG.7266"; gene_name "LOC106782427"; xloc "XLOC_000176"; cmp_ref "XM_023649440.1"; class_code "j"; tss_id "TSS178";
NC_009148.3	MSTRG.4112.1	88022921	88023195	.	transcript_id "MSTRG.4112.1"; gene_id "MSTRG.4112"; xloc "XLOC_000098"; class_code "u"; tss_id "TSS98";
NC_009163.3	MSTRG.12105.2	25038170	25048425	+	transcript_id "MSTRG.12105.2"; gene_id "MSTRG.12105"; gene_name "LOC100068433"; xloc "XLOC_000314"; cmp_ref "XM_014734248.2"; class_code "j"; tss_id "TSS319";
NC_009163.3	MSTRG.12478.3	52598057	52841547	+	transcript_id "MSTRG.12478.3"; gene_id "MSTRG.12478"; gene_name "MLIP"; xloc "XLOC_000321"; cmp_ref "XM_005603993.3"; class_code "j"; tss_id "TSS326";
NC_009155.3	MSTRG.8466.2	26551093	26554455	+	transcript_id "MSTRG.8466.2"; gene_id "MSTRG.8466"; gene_name "POLR2G"; xloc "XLOC_000209"; cmp_ref "XM_001494958.5"; class_code "j"; tss_id "TSS214";
NC_009156.3	MSTRG.8933.1	19557167	19566738	+	transcript_id "MSTRG.8933.1"; gene_id "MSTRG.8933"; gene_name "COX6A2"; xloc "XLOC_000216"; cmp_ref "XM_001500332.4"; class_code "j"; tss_id "TSS221";
NC_009144.3	MSTRG.1210.1	174224014	174450081	-	transcript_id "MSTRG.1210.1"; gene_id "MSTRG.1210"; gene_name "RALGAPA1"; xloc "XLOC_000018"; cmp_ref "XM_023624054.1"; class_code "j"; tss_id "TSS18";
NC_009147.3	MSTRG.3137.1	71560616	71585001	-	transcript_id "MSTRG.3137.1"; gene_id "MSTRG.3137"; xloc "XLOC_000072"; class_code "u"; tss_id "TSS72";
NC_009151.3	MSTRG.6253.1	76104218	76153857	-	transcript_id "MSTRG.6253.1"; gene_id "MSTRG.6253"; gene_name "CCDC68"; xloc "XLOC_000151"; cmp_ref "XM_023647833.1"; class_code "j"; tss_id "TSS152";
NC_009175.3	MSTRG.15587.1	78681518	78681771	.	transcript_id "MSTRG.15587.1"; gene_id "MSTRG.15587"; xloc "XLOC_000415"; class_code "u"; tss_id "TSS420";
NC_009165.3	MSTRG.13042.1	35013992	35014309	.	transcript_id "MSTRG.13042.1"; gene_id "MSTRG.13042"; xloc "XLOC_000355"; class_code "u"; tss_id "TSS360";
NW_019642655.1	MSTRG.15887.1	3901	4428	.	transcript_id "MSTRG.15887.1"; gene_id "MSTRG.15887"; xloc "XLOC_000420"; class_code "u"; tss_id "TSS425";
NC_009149.3	MSTRG.4803.1	80799976	80800340	.	transcript_id "MSTRG.4803.1"; gene_id "MSTRG.4803"; xloc "XLOC_000117"; class_code "u"; tss_id "TSS118";
NC_009167.3	MSTRG.13785.1	39159174	39231719	-	transcript_id "MSTRG.13785.1"; gene_id "MSTRG.13785"; gene_name "ATG2B"; xloc "XLOC_000375"; cmp_ref "XM_023628346.1"; class_code "j"; tss_id "TSS380";
NC_009167.3	MSTRG.13699.1	20433011	20445241	+	transcript_id "MSTRG.13699.1"; gene_id "MSTRG.13699"; gene_name "ZC2HC1C"; xloc "XLOC_000370"; cmp_ref "XM_001491724.4"; class_code "j"; tss_id "TSS375";
NC_009161.3	MSTRG.11347.2	37676036	37922891	+	transcript_id "MSTRG.11347.2"; gene_id "MSTRG.11347"; gene_name "GPD2"; xloc "XLOC_000291"; cmp_ref "XM_023621965.1"; class_code "j"; tss_id "TSS296";
NW_019642926.1	MSTRG.15960.1	767	988	.	transcript_id "MSTRG.15960.1"; gene_id "MSTRG.15960"; xloc "XLOC_000432"; class_code "u"; tss_id "TSS437";
NC_009159.3	MSTRG.10602.1	38227375	38238814	+	transcript_id "MSTRG.10602.1"; gene_id "MSTRG.10602"; gene_name "CISH"; xloc "XLOC_000258"; cmp_ref "XM_005600616.3"; class_code "j"; tss_id "TSS263";
NC_009162.3	MSTRG.11603.1	2958358	2965032	-	transcript_id "MSTRG.11603.1"; gene_id "MSTRG.11603"; xloc "XLOC_000303"; class_code "u"; tss_id "TSS308";
NW_019642238.1	MSTRG.15856.1	1021	3743	.	transcript_id "MSTRG.15856.1"; gene_id "MSTRG.15856"; xloc "XLOC_000308"; class_code "u"; tss_id "TSS311";
NC_009157.3	MSTRG.9711.1	70173725	70389442	-	transcript_id "MSTRG.9711.1"; gene_id "MSTRG.9711"; gene_name "LOC111767879"; xloc "XLOC_000167"; cmp_ref "XR_002799780.1"; class_code "j"; tss_id "TSS170";
NC_009157.3	MSTRG.9710.1	70091369	70173588	-	transcript_id "MSTRG.9710.1"; gene_id "MSTRG.9710"; xloc "XLOC_000166"; class_code "u"; tss_id "TSS169";
NC_009153.3	MSTRG.6840.1	11385842	11386263	.	transcript_id "MSTRG.6840.1"; gene_id "MSTRG.6840"; xloc "XLOC_000131"; class_code "u"; tss_id "TSS131";
NW_019646115.1	MSTRG.16409.1	1084	1318	.	transcript_id "MSTRG.16409.1"; gene_id "MSTRG.16409"; xloc "XLOC_000361"; class_code "u"; tss_id "TSS364";
NW_019643353.1	MSTRG.16067.1	357756	358085	.	transcript_id "MSTRG.16067.1"; gene_id "MSTRG.16067"; xloc "XLOC_000323"; class_code "u"; tss_id "TSS326";
NC_009161.3	MSTRG.11346.1	38148887	38149112	.	transcript_id "MSTRG.11346.1"; gene_id "MSTRG.11346"; xloc "XLOC_000207"; class_code "u"; tss_id "TSS210";
NC_009148.3	MSTRG.3776.1	42725633	42742018	+	transcript_id "MSTRG.3776.1"; gene_id "MSTRG.3776"; gene_name "TMOD4"; xloc "XLOC_000062"; cmp_ref "XM_014739886.2"; class_code "j"; tss_id "TSS62";
NC_009153.3	MSTRG.7211.1	39081086	39111877	-	transcript_id "MSTRG.7211.1"; gene_id "MSTRG.7211"; gene_name "TBX18"; xloc "XLOC_000124"; cmp_ref "XM_001503696.4"; class_code "j"; tss_id "TSS124";
NC_009149.3	MSTRG.4793.1	77672262	77887040	+	transcript_id "MSTRG.4793.1"; gene_id "MSTRG.4793"; gene_name "SLC16A7"; xloc "XLOC_000082"; cmp_ref "XM_005611356.3"; class_code "j"; tss_id "TSS82";
NC_009148.3	MSTRG.4110.1	87780367	87867493	+	transcript_id "MSTRG.4110.1"; gene_id "MSTRG.4110"; gene_name "PTGER3"; xloc "XLOC_000064"; cmp_ref "XM_023641854.1"; class_code "j"; tss_id "TSS64";
NC_009149.3	MSTRG.4263.1	18422061	18424786	+	transcript_id "MSTRG.4263.1"; gene_id "MSTRG.4263"; xloc "XLOC_000076"; class_code "u"; tss_id "TSS76";
NC_009162.3	MSTRG.11696.1	7313986	7327165	.	transcript_id "MSTRG.11696.1"; gene_id "MSTRG.11696"; xloc "XLOC_000216"; class_code "u"; tss_id "TSS219";
NC_009147.3	MSTRG.2838.1	2978173	3097902	-	transcript_id "MSTRG.2838.1"; gene_id "MSTRG.2838"; gene_name "PHTF2"; xloc "XLOC_000054"; cmp_ref "XM_023638755.1"; class_code "j"; tss_id "TSS54";
NC_009145.3	MSTRG.1329.3	6173915	6182047	+	transcript_id "MSTRG.1329.3"; gene_id "MSTRG.1329"; gene_name "C2H1orf123"; xloc "XLOC_000016"; cmp_ref "XM_001489541.4"; class_code "j"; tss_id "TSS16";
NW_019643999.1	MSTRG.16212.1	1287	1781	.	transcript_id "MSTRG.16212.1"; gene_id "MSTRG.16212"; xloc "XLOC_000335"; class_code "u"; tss_id "TSS338";
NC_009145.3	MSTRG.1637.1	29910848	29913098	-	transcript_id "MSTRG.1637.1"; gene_id "MSTRG.1637"; xloc "XLOC_000027"; class_code "u"; tss_id "TSS27";
NC_009163.3	MSTRG.12126.1	27033732	27035498	-	transcript_id "MSTRG.12126.1"; gene_id "MSTRG.12126"; xloc "XLOC_000223"; class_code "u"; tss_id "TSS226";
NW_019644438.1	MSTRG.16248.1	8613	9310	.	transcript_id "MSTRG.16248.1"; gene_id "MSTRG.16248"; xloc "XLOC_000338"; class_code "u"; tss_id "TSS341";
NC_009149.3	MSTRG.4580.1	65730306	65736018	+	transcript_id "MSTRG.4580.1"; gene_id "MSTRG.4580"; xloc "XLOC_000080"; class_code "u"; tss_id "TSS80";
NC_009149.3	MSTRG.4213.1	8190744	8203191	-	transcript_id "MSTRG.4213.1"; gene_id "MSTRG.4213"; gene_name "PRKAG3"; xloc "XLOC_000085"; cmp_ref "XM_005610600.3"; class_code "j"; tss_id "TSS85";
NW_019643759.1	MSTRG.16185.1	13117	20631	.	transcript_id "MSTRG.16185.1"; gene_id "MSTRG.16185"; xloc "XLOC_000332"; class_code "u"; tss_id "TSS335";
NC_009149.3	MSTRG.4237.1	10385711	10435142	+	transcript_id "MSTRG.4237.1"; gene_id "MSTRG.4237"; gene_name "EPHA4"; xloc "XLOC_000075"; cmp_ref "XM_003365125.4"; class_code "x"; tss_id "TSS75";
NW_019645569.1	MSTRG.16361.1	1	1628	.	transcript_id "MSTRG.16361.1"; gene_id "MSTRG.16361"; xloc "XLOC_000353"; class_code "u"; tss_id "TSS356";
NC_009169.3	MSTRG.14300.1	16838014	16838981	.	transcript_id "MSTRG.14300.1"; gene_id "MSTRG.14300"; xloc "XLOC_000276"; class_code "u"; tss_id "TSS279";
NC_009163.3	MSTRG.12337.1	36535069	36649381	-	transcript_id "MSTRG.12337.1"; gene_id "MSTRG.12337"; gene_name "FKBP5"; xloc "XLOC_000225"; cmp_ref "XM_023624815.1"; class_code "j"; tss_id "TSS228";
NC_009175.3	MSTRG.15582.1	64444248	64444709	.	transcript_id "MSTRG.15582.1"; gene_id "MSTRG.15582"; xloc "XLOC_000299"; class_code "u"; tss_id "TSS302";
NC_009162.3	MSTRG.11695.1	7290508	7307134	-	transcript_id "MSTRG.11695.1"; gene_id "MSTRG.11695"; xloc "XLOC_000213"; class_code "u"; tss_id "TSS216";
NW_019643759.1	MSTRG.16184.1	6229	11543	-	transcript_id "MSTRG.16184.1"; gene_id "MSTRG.16184"; xloc "XLOC_000331"; class_code "u"; tss_id "TSS334";
NC_009154.3	MSTRG.7468.1	1457323	1458123	-	transcript_id "MSTRG.7468.1"; gene_id "MSTRG.7468"; xloc "XLOC_000140"; class_code "u"; tss_id "TSS142";
NC_009172.3	MSTRG.15003.1	28818225	28854401	-	transcript_id "MSTRG.15003.1"; gene_id "MSTRG.15003"; gene_name "PFKFB3"; xloc "XLOC_000286"; cmp_ref "XM_005606945.3"; class_code "j"; tss_id "TSS289";
NC_009158.3	MSTRG.10306.1	70427070	70433591	-	transcript_id "MSTRG.10306.1"; gene_id "MSTRG.10306"; xloc "XLOC_000176"; class_code "u"; tss_id "TSS179";
NW_019644276.1	MSTRG.16238.1	127	1096	.	transcript_id "MSTRG.16238.1"; gene_id "MSTRG.16238"; xloc "XLOC_000337"; class_code "u"; tss_id "TSS340";
NC_009173.3	MSTRG.15170.3	29793383	29816387	-	transcript_id "MSTRG.15170.3"; gene_id "MSTRG.15170"; gene_name "TNNI1"; xloc "XLOC_000290"; cmp_ref "XM_014738102.2"; class_code "j"; tss_id "TSS293";
NW_019642585.1	MSTRG.15880.1	3841	4644	.	transcript_id "MSTRG.15880.1"; gene_id "MSTRG.15880"; xloc "XLOC_000311"; class_code "u"; tss_id "TSS314";
NW_019642882.1	MSTRG.15955.1	788	1588	.	transcript_id "MSTRG.15955.1"; gene_id "MSTRG.15955"; xloc "XLOC_000316"; class_code "u"; tss_id "TSS319";
NC_009169.3	MSTRG.14285.1	15225845	15227061	.	transcript_id "MSTRG.14285.1"; gene_id "MSTRG.14285"; xloc "XLOC_000274"; class_code "u"; tss_id "TSS277";
NC_009175.3	MSTRG.15497.1	43323282	43323778	.	transcript_id "MSTRG.15497.1"; gene_id "MSTRG.15497"; xloc "XLOC_000296"; class_code "u"; tss_id "TSS299";
NC_009162.3	MSTRG.11686.1	7240182	7295527	+	transcript_id "MSTRG.11686.1"; gene_id "MSTRG.11686"; xloc "XLOC_000210"; class_code "u"; tss_id "TSS213";
NC_009163.3	MSTRG.12464.1	51361344	51563539	-	transcript_id "MSTRG.12464.1"; gene_id "MSTRG.12464"; gene_name "LOC100271875"; xloc "XLOC_000229"; cmp_ref "XM_023625085.1"; class_code "x"; tss_id "TSS232";
NW_019642078.1	MSTRG.15849.1	1	6017	+	transcript_id "MSTRG.15849.1"; gene_id "MSTRG.15849"; xloc "XLOC_000307"; class_code "u"; tss_id "TSS310";
NW_019641870.1	MSTRG.15827.1	9748	10834	.	transcript_id "MSTRG.15827.1"; gene_id "MSTRG.15827"; xloc "XLOC_000302"; class_code "u"; tss_id "TSS305";
NC_009148.3	MSTRG.3591.1	32193407	32195868	.	transcript_id "MSTRG.3591.1"; gene_id "MSTRG.3591"; xloc "XLOC_000073"; class_code "u"; tss_id "TSS73";
NW_019642035.1	MSTRG.15843.1	20	65884	+	transcript_id "MSTRG.15843.1"; gene_id "MSTRG.15843"; gene_name "LOC102147504"; xloc "XLOC_000306"; cmp_ref "XR_002805656.1"; class_code "j"; tss_id "TSS309";
NC_009153.3	MSTRG.7338.1	67824443	67995914	-	transcript_id "MSTRG.7338.1"; gene_id "MSTRG.7338"; gene_name "CEP85L"; xloc "XLOC_000126"; cmp_ref "XM_005596902.3"; class_code "j"; tss_id "TSS126";
NC_009164.3	MSTRG.12742.1	32623902	32695351	-	transcript_id "MSTRG.12742.1"; gene_id "MSTRG.12742"; gene_name "NPR3"; xloc "XLOC_000236"; cmp_ref "XM_001500398.5"; class_code "j"; tss_id "TSS239";
NC_009150.3	MSTRG.4988.2	3184819	3199055	-	transcript_id "MSTRG.4988.2"; gene_id "MSTRG.4988"; gene_name "PLIN5"; xloc "XLOC_000095"; cmp_ref "XM_023644457.1"; class_code "j"; tss_id "TSS95";
NC_009145.3	MSTRG.2096.2	108586478	108592810	+	transcript_id "MSTRG.2096.2"; gene_id "MSTRG.2096"; gene_name "C2H4orf3"; xloc "XLOC_000023"; cmp_ref "XM_001502325.6"; class_code "j"; tss_id "TSS23";
NC_009149.3	MSTRG.4455.1	41698886	41712280	+	transcript_id "MSTRG.4455.1"; gene_id "MSTRG.4455"; gene_name "APOLD1"; xloc "XLOC_000104"; cmp_ref "XM_014740516.2"; class_code "j"; tss_id "TSS105";
NW_019642563.1	MSTRG.15876.1	338	3967	.	transcript_id "MSTRG.15876.1"; gene_id "MSTRG.15876"; xloc "XLOC_000310"; class_code "u"; tss_id "TSS313";
NC_009168.3	MSTRG.13968.1	13533258	13539718	+	transcript_id "MSTRG.13968.1"; gene_id "MSTRG.13968"; gene_name "KLF4"; xloc "XLOC_000266"; cmp_ref "XM_005605684.2"; class_code "j"; tss_id "TSS269";
NC_009155.3	MSTRG.8673.1	34300730	34321476	-	transcript_id "MSTRG.8673.1"; gene_id "MSTRG.8673"; xloc "XLOC_000154"; class_code "u"; tss_id "TSS157";
NC_009170.3	MSTRG.14486.1	15432860	15483133	-	transcript_id "MSTRG.14486.1"; gene_id "MSTRG.14486"; gene_name "LOC106782645"; xloc "XLOC_000277"; cmp_ref "XR_001379911.2"; class_code "j"; tss_id "TSS280";
NC_009145.3	MSTRG.2083.2	105607594	105637413	+	transcript_id "MSTRG.2083.2"; gene_id "MSTRG.2083"; gene_name "NUDT6"; xloc "XLOC_000022"; cmp_ref "XM_005607860.3"; class_code "j"; tss_id "TSS22";
NC_009147.3	MSTRG.3163.2	79646808	79680914	+	transcript_id "MSTRG.3163.2"; gene_id "MSTRG.3163"; gene_name "ASB15"; xloc "XLOC_000048"; cmp_ref "XM_023639584.1"; class_code "j"; tss_id "TSS48";
NC_009162.3	MSTRG.11700.1	7231493	7235002	.	transcript_id "MSTRG.11700.1"; gene_id "MSTRG.11700"; xloc "XLOC_000215"; class_code "u"; tss_id "TSS218";
NW_019645569.1	MSTRG.16364.1	3743	5945	.	transcript_id "MSTRG.16364.1"; gene_id "MSTRG.16364"; xloc "XLOC_000354"; class_code "u"; tss_id "TSS357";
NC_009158.3	MSTRG.9884.1	7059319	7067844	.	transcript_id "MSTRG.9884.1"; gene_id "MSTRG.9884"; xloc "XLOC_000254"; class_code "u"; tss_id "TSS259";
NC_009148.3	MSTRG.3566.1	28223478	28233324	-	transcript_id "MSTRG.3566.1"; gene_id "MSTRG.3566"; gene_name "LOC111773490"; xloc "XLOC_000068"; cmp_ref "XR_002807959.1"; class_code "j"; tss_id "TSS68";
NC_009147.3	MSTRG.2836.1	663706	739482	-	transcript_id "MSTRG.2836.1"; gene_id "MSTRG.2836"; gene_name "CD36"; xloc "XLOC_000066"; cmp_ref "XM_001487907.4"; class_code "j"; tss_id "TSS66";
NC_009160.3	MSTRG.10954.1	1669835	1691176	+	transcript_id "MSTRG.10954.1"; gene_id "MSTRG.10954"; xloc "XLOC_000190"; class_code "u"; tss_id "TSS193";
NC_009152.3	MSTRG.6367.1	12652279	12737951	+	transcript_id "MSTRG.6367.1"; gene_id "MSTRG.6367"; gene_name "JPH1"; xloc "XLOC_000111"; cmp_ref "XM_023648443.1"; class_code "j"; tss_id "TSS111";
NW_019643225.1	MSTRG.16026.1	1947	3133	.	transcript_id "MSTRG.16026.1"; gene_id "MSTRG.16026"; xloc "XLOC_000321"; class_code "u"; tss_id "TSS324";
NC_009151.3	MSTRG.6195.3	58439853	58703766	+	transcript_id "MSTRG.6195.3"; gene_id "MSTRG.6195"; gene_name "DTNA"; xloc "XLOC_000105"; cmp_ref "XM_023647639.1"; class_code "j"; tss_id "TSS105";
NC_009144.3	MSTRG.642.1	104474113	104489411	+	transcript_id "MSTRG.642.1"; gene_id "MSTRG.642"; gene_name "ARRDC4"; xloc "XLOC_000006"; cmp_ref "XM_023651089.1"; class_code "j"; tss_id "TSS6";
NC_009144.3	MSTRG.443.1	68956377	68958824	-	transcript_id "MSTRG.443.1"; gene_id "MSTRG.443"; xloc "XLOC_000012"; class_code "u"; tss_id "TSS12";
NC_009145.3	MSTRG.2125.1	116253867	116354419	-	transcript_id "MSTRG.2125.1"; gene_id "MSTRG.2125"; gene_name "EGF"; xloc "XLOC_000031"; cmp_ref "XM_014737940.2"; class_code "j"; tss_id "TSS31";
NC_009149.3	MSTRG.4564.1	63007707	63029715	+	transcript_id "MSTRG.4564.1"; gene_id "MSTRG.4564"; xloc "XLOC_000079"; class_code "u"; tss_id "TSS79";
NC_009148.3	MSTRG.3590.1	32131841	32184516	-	transcript_id "MSTRG.3590.1"; gene_id "MSTRG.3590"; xloc "XLOC_000069"; class_code "u"; tss_id "TSS69";
NC_009171.3	MSTRG.14620.2	18794367	18852986	-	transcript_id "MSTRG.14620.2"; gene_id "MSTRG.14620"; gene_name "BTG1"; xloc "XLOC_000280"; cmp_ref "XM_023631843.1"; class_code "o"; tss_id "TSS283";
NC_009164.3	MSTRG.12652.17	14103272	14495584	+	transcript_id "MSTRG.12652.17"; gene_id "MSTRG.12652"; gene_name "PDE4D"; xloc "XLOC_000232"; cmp_ref "XM_023625249.1"; class_code "j"; tss_id "TSS235";
NC_009154.3	MSTRG.8222.1	52698725	52749627	-	transcript_id "MSTRG.8222.1"; gene_id "MSTRG.8222"; gene_name "DHRS7C"; xloc "XLOC_000149"; cmp_ref "XM_005597780.3"; class_code "j"; tss_id "TSS152";
NC_009167.3	MSTRG.13534.1	3848108	3850211	.	transcript_id "MSTRG.13534.1"; gene_id "MSTRG.13534"; xloc "XLOC_000261"; class_code "u"; tss_id "TSS264";
NC_009152.3	MSTRG.6413.9	23642763	23821445	+	transcript_id "MSTRG.6413.9"; gene_id "MSTRG.6413"; gene_name "ASPH"; xloc "XLOC_000112"; cmp_ref "XM_023648544.1"; class_code "j"; tss_id "TSS112";
NC_009169.3	MSTRG.14373.1	36156750	36175894	+	transcript_id "MSTRG.14373.1"; gene_id "MSTRG.14373"; gene_name "ETS2"; xloc "XLOC_000272"; cmp_ref "XM_023630160.1"; class_code "j"; tss_id "TSS275";
NC_009167.3	MSTRG.13535.2	3554195	3665845	+	transcript_id "MSTRG.13535.2"; gene_id "MSTRG.13535"; gene_name "KTN1"; xloc "XLOC_000256"; cmp_ref "XM_023627778.1"; class_code "j"; tss_id "TSS259";
NC_009162.3	MSTRG.11623.2	4943661	5210337	+	transcript_id "MSTRG.11623.2"; gene_id "MSTRG.11623"; gene_name "PPM1L"; xloc "XLOC_000302"; cmp_ref "XM_023623234.1"; class_code "j"; tss_id "TSS307";
NW_019643995.1	MSTRG.16211.1	3928	4885	.	transcript_id "MSTRG.16211.1"; gene_id "MSTRG.16211"; xloc "XLOC_000334"; class_code "u"; tss_id "TSS337";
NC_009147.3	MSTRG.3165.2	79690501	79706444	+	transcript_id "MSTRG.3165.2"; gene_id "MSTRG.3165"; gene_name "LMOD2"; xloc "XLOC_000049"; cmp_ref "XM_001502348.6"; class_code "j"; tss_id "TSS49";
NC_009163.3	MSTRG.12458.1	50822704	50837309	-	transcript_id "MSTRG.12458.1"; gene_id "MSTRG.12458"; gene_name "LOC111769347"; xloc "XLOC_000329"; cmp_ref "XR_002802306.1"; class_code "j"; tss_id "TSS334";
NC_009144.3	MSTRG.920.2	140590178	140640538	+	transcript_id "MSTRG.920.2"; gene_id "MSTRG.920"; gene_name "SPPL2A"; xloc "XLOC_000010"; cmp_ref "XM_023617548.1"; class_code "j"; tss_id "TSS10";
NC_009148.3	MSTRG.4044.1	71627599	71699730	-	transcript_id "MSTRG.4044.1"; gene_id "MSTRG.4044"; gene_name "LRRC8B"; xloc "XLOC_000071"; cmp_ref "XM_023641698.1"; class_code "j"; tss_id "TSS71";
NC_009174.3	MSTRG.15226.1	8128592	8136965	+	transcript_id "MSTRG.15226.1"; gene_id "MSTRG.15226"; xloc "XLOC_000291"; class_code "u"; tss_id "TSS294";
NC_009157.3	MSTRG.9561.3	37807893	37827060	-	transcript_id "MSTRG.9561.3"; gene_id "MSTRG.9561"; gene_name "MYOT"; xloc "XLOC_000232"; cmp_ref "XM_005599387.2"; class_code "j"; tss_id "TSS237";
NC_009159.3	MSTRG.10751.1	49892712	49943978	+	transcript_id "MSTRG.10751.1"; gene_id "MSTRG.10751"; gene_name "DCLK3"; xloc "XLOC_000182"; cmp_ref "XM_005600834.3"; class_code "j"; tss_id "TSS185";
NC_009145.3	MSTRG.1910.1	55228948	55242481	-	transcript_id "MSTRG.1910.1"; gene_id "MSTRG.1910"; xloc "XLOC_000029"; class_code "u"; tss_id "TSS29";
NC_009147.3	MSTRG.3162.6	79596910	79639781	-	transcript_id "MSTRG.3162.6"; gene_id "MSTRG.3162"; gene_name "IQUB"; xloc "XLOC_000057"; cmp_ref "XM_023639580.1"; class_code "j"; tss_id "TSS57";
NC_009152.3	MSTRG.6508.1	46207856	46475068	-	transcript_id "MSTRG.6508.1"; gene_id "MSTRG.6508"; gene_name "STK3"; xloc "XLOC_000116"; cmp_ref "XM_023648755.1"; class_code "j"; tss_id "TSS116";
NC_009147.3	MSTRG.2960.1	33913205	33920806	-	transcript_id "MSTRG.2960.1"; gene_id "MSTRG.2960"; xloc "XLOC_000055"; class_code "u"; tss_id "TSS55";
NC_009154.3	MSTRG.7639.1	15523715	15534265	+	transcript_id "MSTRG.7639.1"; gene_id "MSTRG.7639"; gene_name "SMARCD2"; xloc "XLOC_000132"; cmp_ref "XM_001500833.5"; class_code "j"; tss_id "TSS132";
NC_009164.3	MSTRG.12567.1	3594510	3596320	.	transcript_id "MSTRG.12567.1"; gene_id "MSTRG.12567"; xloc "XLOC_000341"; class_code "u"; tss_id "TSS346";
NC_009144.3	MSTRG.835.1	128812567	128825780	+	transcript_id "MSTRG.835.1"; gene_id "MSTRG.835"; gene_name "OAZ2"; xloc "XLOC_000007"; cmp_ref "NM_001130486.2"; class_code "j"; tss_id "TSS7";
NC_009151.3	MSTRG.6201.2	59045641	59077602	-	transcript_id "MSTRG.6201.2"; gene_id "MSTRG.6201"; gene_name "ZNF24"; xloc "XLOC_000108"; cmp_ref "XM_005612841.3"; class_code "j"; tss_id "TSS108";
NC_009144.3	MSTRG.80.1	13152037	13370947	-	transcript_id "MSTRG.80.1"; gene_id "MSTRG.80"; gene_name "GRK5"; xloc "XLOC_000011"; cmp_ref "XM_023638436.1"; class_code "j"; tss_id "TSS11";
NC_009167.3	MSTRG.13768.1	37160231	37161190	.	transcript_id "MSTRG.13768.1"; gene_id "MSTRG.13768"; xloc "XLOC_000262"; class_code "u"; tss_id "TSS265";
NC_009147.3	MSTRG.2959.1	33888344	33912750	.	transcript_id "MSTRG.2959.1"; gene_id "MSTRG.2959"; xloc "XLOC_000060"; class_code "u"; tss_id "TSS60";
NC_009149.3	MSTRG.4791.1	77120261	77166043	-	transcript_id "MSTRG.4791.1"; gene_id "MSTRG.4791"; gene_name "LRIG3"; xloc "XLOC_000087"; cmp_ref "XM_023643905.1"; class_code "j"; tss_id "TSS87";
NC_009154.3	MSTRG.8300.1	61166418	61168285	.	transcript_id "MSTRG.8300.1"; gene_id "MSTRG.8300"; xloc "XLOC_000151"; class_code "u"; tss_id "TSS154";
NC_009168.3	MSTRG.14040.1	26173022	26187657	+	transcript_id "MSTRG.14040.1"; gene_id "MSTRG.14040"; gene_name "TTLL11"; xloc "XLOC_000267"; cmp_ref "XM_023628807.1"; class_code "x"; tss_id "TSS270";
NC_009165.3	MSTRG.13114.1	42789579	42868487	.	transcript_id "MSTRG.13114.1"; gene_id "MSTRG.13114"; xloc "XLOC_000356"; class_code "u"; tss_id "TSS361";
NC_009145.3	MSTRG.1655.1	31599273	31633459	+	transcript_id "MSTRG.1655.1"; gene_id "MSTRG.1655"; gene_name "TCEA3"; xloc "XLOC_000018"; cmp_ref "XM_023635521.1"; class_code "j"; tss_id "TSS18";
NC_009149.3	MSTRG.4830.1	84168045	84183177	-	transcript_id "MSTRG.4830.1"; gene_id "MSTRG.4830"; xloc "XLOC_000088"; class_code "u"; tss_id "TSS88";
NW_019645108.1	MSTRG.16315.1	10548	13261	.	transcript_id "MSTRG.16315.1"; gene_id "MSTRG.16315"; xloc "XLOC_000346"; class_code "u"; tss_id "TSS349";
NC_009150.3	MSTRG.5125.1	21137992	21150156	.	transcript_id "MSTRG.5125.1"; gene_id "MSTRG.5125"; xloc "XLOC_000099"; class_code "u"; tss_id "TSS99";
NC_009172.3	MSTRG.14966.1	22329772	22351023	-	transcript_id "MSTRG.14966.1"; gene_id "MSTRG.14966"; gene_name "LOC102150731"; xloc "XLOC_000284"; cmp_ref "XR_001380039.2"; class_code "j"; tss_id "TSS287";
NC_009157.3	MSTRG.9658.1	56499871	56501404	+	transcript_id "MSTRG.9658.1"; gene_id "MSTRG.9658"; xloc "XLOC_000159"; class_code "u"; tss_id "TSS162";
NC_009153.3	MSTRG.6700.1	1440969	1494772	-	transcript_id "MSTRG.6700.1"; gene_id "MSTRG.6700"; gene_name "LOC111775164"; xloc "XLOC_000122"; cmp_ref "XR_002810653.1"; class_code "x"; tss_id "TSS122";
NW_019644978.1	MSTRG.16307.1	4272	5305	.	transcript_id "MSTRG.16307.1"; gene_id "MSTRG.16307"; xloc "XLOC_000344"; class_code "u"; tss_id "TSS347";
NC_009151.3	MSTRG.6089.1	32254935	32267172	+	transcript_id "MSTRG.6089.1"; gene_id "MSTRG.6089"; gene_name "PXMP2"; xloc "XLOC_000144"; cmp_ref "XM_023647386.1"; class_code "j"; tss_id "TSS145";
NC_009166.3	MSTRG.13258.1	8754567	8760528	-	transcript_id "MSTRG.13258.1"; gene_id "MSTRG.13258"; xloc "XLOC_000250"; class_code "u"; tss_id "TSS253";
NW_019645424.1	MSTRG.16345.1	3169	4854	.	transcript_id "MSTRG.16345.1"; gene_id "MSTRG.16345"; xloc "XLOC_000352"; class_code "u"; tss_id "TSS355";
NC_009150.3	MSTRG.5097.1	17426997	17436798	+	transcript_id "MSTRG.5097.1"; gene_id "MSTRG.5097"; xloc "XLOC_000093"; class_code "u"; tss_id "TSS93";
NW_019645162.1	MSTRG.16322.1	1538	1968	.	transcript_id "MSTRG.16322.1"; gene_id "MSTRG.16322"; xloc "XLOC_000347"; class_code "u"; tss_id "TSS350";
NC_009151.3	MSTRG.5897.3	15219999	15238797	+	transcript_id "MSTRG.5897.3"; gene_id "MSTRG.5897"; gene_name "LOC111774625"; xloc "XLOC_000102"; cmp_ref "XM_023646992.1"; class_code "j"; tss_id "TSS102";
NW_019645360.1	MSTRG.16341.1	5271	7441	-	transcript_id "MSTRG.16341.1"; gene_id "MSTRG.16341"; xloc "XLOC_000350"; class_code "u"; tss_id "TSS353";
NW_019643481.1	MSTRG.16127.1	2103	3048	.	transcript_id "MSTRG.16127.1"; gene_id "MSTRG.16127"; xloc "XLOC_000328"; class_code "u"; tss_id "TSS331";
NC_009157.3	MSTRG.9355.1	4728071	4740110	-	transcript_id "MSTRG.9355.1"; gene_id "MSTRG.9355"; gene_name "TSPAN17"; xloc "XLOC_000161"; cmp_ref "XM_023617166.1"; class_code "j"; tss_id "TSS164";
NW_019643619.1	MSTRG.16161.1	8851	9328	.	transcript_id "MSTRG.16161.1"; gene_id "MSTRG.16161"; xloc "XLOC_000330"; class_code "u"; tss_id "TSS333";
NC_009175.3	MSTRG.15734.1	112759737	112865120	-	transcript_id "MSTRG.15734.1"; gene_id "MSTRG.15734"; gene_name "ARHGEF6"; xloc "XLOC_000295"; cmp_ref "XM_001489854.5"; class_code "j"; tss_id "TSS298";
NC_009155.3	MSTRG.8575.1	29567991	29570066	-	transcript_id "MSTRG.8575.1"; gene_id "MSTRG.8575"; gene_name "RNASEH2C"; xloc "XLOC_000153"; cmp_ref "XM_001494343.4"; class_code "j"; tss_id "TSS156";
NC_009160.3	MSTRG.11201.3	77936693	77941988	+	transcript_id "MSTRG.11201.3"; gene_id "MSTRG.11201"; gene_name "ING1"; xloc "XLOC_000192"; cmp_ref "XM_023621839.1"; class_code "j"; tss_id "TSS195";
NC_009147.3	MSTRG.3297.3	101273602	101386518	+	transcript_id "MSTRG.3297.3"; gene_id "MSTRG.3297"; gene_name "CUL1"; xloc "XLOC_000051"; cmp_ref "XM_023639893.1"; class_code "j"; tss_id "TSS51";
NC_009147.3	MSTRG.3003.1	41104115	41104334	.	transcript_id "MSTRG.3003.1"; gene_id "MSTRG.3003"; xloc "XLOC_000061"; class_code "u"; tss_id "TSS61";
NC_009166.3	MSTRG.13395.1	40503072	40606703	-	transcript_id "MSTRG.13395.1"; gene_id "MSTRG.13395"; gene_name "LOC100065392"; xloc "XLOC_000253"; cmp_ref "XM_005605034.3"; class_code "x"; tss_id "TSS256";
NC_009175.3	MSTRG.15703.1	104750787	104751146	.	transcript_id "MSTRG.15703.1"; gene_id "MSTRG.15703"; xloc "XLOC_000300"; class_code "u"; tss_id "TSS303";
NW_019645046.1	MSTRG.16314.1	4260	4559	.	transcript_id "MSTRG.16314.1"; gene_id "MSTRG.16314"; xloc "XLOC_000345"; class_code "u"; tss_id "TSS348";

## Sheet: DELs_MGvsCY
Gene	log2FoldChange	pvalue	Upstream and downstream 10kb target genes	MG_1	MG_2	MG_3	CY_1	CY_2	CY_3
MSTRG.10090.1	1.92375	0.0367404	LOC102148372	2.00699	16.2017	5.01824	18.3352	5.02497	64.2447
MSTRG.10134.1	1.57228	8.97E-05	CCDC85A	41.1432	25.9227	36.1314	93.422	136.679	77.4715
MSTRG.10210.1	1.20755	0.0272008	LOC111768224	44.1537	87.4891	25.0912	68.9751	220.094	72.7477
MSTRG.10254.10	1.5003	0.000461998	LOC100054601	186.65	173.898	147.536	743.01	177.884	515.847
MSTRG.10263.1	-6.22486	5.60E-05	LOC106781755,PLB1	14.0489	2.16022	59.2153	0	1.00499	0
MSTRG.10350.1	-1.11142	0.020705	NTSR2,LOC111768157	214.748	95.0499	412.5	103.026	159.794	71.8029
MSTRG.10378.1	2.27581	1.43E-05		19.0664	29.163	26.0949	55.8786	221.099	83.1402
MSTRG.10399.5	-2.03226	0.00100591	TPRA1,MCM2	26.0908	30.2431	31.1131	9.60413	5.02497	6.61342
MSTRG.10445.1	1.27294	0.0209855		45.1572	95.0499	15.0547	72.4675	172.859	129.434
MSTRG.10490.1	-3.76842	0.000328244		20.0699	4.32045	67.2445	0	4.01998	2.83432
MSTRG.10523.1	1.20746	0.0016607		155.542	440.686	268.978	778.807	445.212	772.826
MSTRG.10602.1	6.28473	6.55E-14	LOC111768485,MAPKAPK3	4.01397	2.16022	1.00365	227.007	26.1298	307.052
MSTRG.10717.1	-4.0887	0.0246873	CCDC13,NKTR	6.02096	1.08011	10.0365	0	1.00499	0
MSTRG.10775.1	3.68027	0.0125522	RBMS3	0	0	2.0073	10.4772	9.04495	6.61342
MSTRG.10784.1	-1.27528	0.00981933	SLC4A7,LOC111768403	116.405	62.6465	240.876	50.6399	84.4195	38.7358
MSTRG.10866.1	1.09346	0.0171354	PPP2R3A	22.0769	25.9227	25.0912	41.9089	42.2098	71.8029
MSTRG.10886.1	-1.63181	0.00892102	GRK7,TFDP2	27.0943	63.7266	29.1058	19.2083	5.02497	14.1716
MSTRG.11008.1	-1.63861	0.01508	LOC100064375	16.0559	30.2431	106.387	21.8276	11.0549	16.0612
MSTRG.11030.1	1.60264	0.00568876	LOC111768571,SMAD9	12.0419	20.5221	10.0365	58.4979	21.1049	49.1283
MSTRG.11058.2	1.44052	5.23E-06	LOC102150380,KCNRG,TRIM13	1043.63	727.995	1707.21	3319.54	3004.93	3118.7
MSTRG.11088.1	3.31558	0.00206651		1.00349	0	4.0146	22.7007	7.03496	20.785
MSTRG.11104.1	2.28458	9.90E-07		13.0454	14.0415	19.0693	96.9144	52.2597	75.582
MSTRG.11134.15	1.10855	0.0197527	LMO7	21.0734	20.5221	17.062	38.4165	52.2597	35.9014
MSTRG.11196.1	-3.28141	9.05E-14	ANKRD10	191.667	120.973	243.887	13.9696	13.0649	30.2328
MSTRG.11203.1	-2.60148	3.58E-11	LOC102149511	222.776	235.464	336.222	25.32	68.3396	37.791
MSTRG.11279.1	2.7728	0.0134485	SCTR	1.00349	0	4.0146	12.2234	13.0649	9.44775
MSTRG.11289.1	-1.05201	0.0420254	CCDC93,LOC106781936	90.3144	30.2431	43.1569	33.1779	22.1099	23.6194
MSTRG.11344.2	1.80627	0.000847431		17.0594	25.9227	11.0401	42.782	102.509	43.4596
MSTRG.11345.1	-2.78651	0.00337364	NR4A2	31.1083	39.9641	7.02554	0.873103	1.00499	9.44775
MSTRG.11347.2	6.023	7.49E-32	GPD2	51.1782	18.3619	66.2408	5016.85	987.909	2839.05
MSTRG.11383.1	-1.07283	0.00671209	KLHL41	892.106	1396.58	3058.12	791.904	728.621	1021.3
MSTRG.11426.1	-1.21141	0.0287481	LOC111768746	26.0908	27.0028	64.2335	16.5889	18.0899	16.0612
MSTRG.11450.1	1.90318	0.0243945	UBE2E3	5.01747	4.32045	2.0073	13.0965	16.0799	13.2268
MSTRG.11492.5	2.45249	2.32E-07	LOC111768774,MYO1B	10.0349	12.9613	16.0584	91.6758	63.3146	58.576
MSTRG.11594.2	-1.38362	0.000671115	TIPARP	400.394	305.672	975.547	222.641	247.229	174.783
MSTRG.11603.1	6.32515	0.000120028		0	0	0	0.873103	21.1049	23.6194
MSTRG.11619.1	1.06623	0.0421399	SCHIP1	19.0664	10.8011	36.1314	39.2896	50.2497	49.1283
MSTRG.11633.1	1.24228	0.0384467		12.0419	8.6409	18.0657	18.3352	31.1548	42.5149
MSTRG.11788.1	1.42539	0.00210192	RFC4	12.0419	24.8426	27.0985	57.6248	58.2897	55.7417
MSTRG.11817.1	2.87742	0.0166827	NCBP2,NCBP2AS2	0	0	5.01824	12.2234	8.03995	17.0059
MSTRG.11916.1	-1.69097	0.0120177	LOC100071582	25.0873	20.5221	21.0766	7.85792	9.04495	3.7791
MSTRG.11932.1	-3.01547	0.032086	LOC111769127,NFKBIZ	11.0384	2.16022	10.0365	0	2.00999	0.944775
MSTRG.12047.1	-2.09832	0.0457244	DEK	14.0489	2.16022	24.0876	3.49241	5.02497	0.944775
MSTRG.1210.1	4.43242	0.0320977	INSM2	0	0	0	1.74621	2.00999	8.50297
MSTRG.12105.2	4.23938	0.00204749	LOC100068433	1.00349	0	1.00365	18.3352	5.02497	15.1164
MSTRG.12147.1	-1.05729	1.95E-05	TRNAM-CAU,TRNAL-AAG,TRNAE-CUC,TRNAF-GAA	1220.25	1084.43	848.083	503.78	542.697	468.608
MSTRG.12168.1	-3.23496	0.00666499	ABCF1,ATAT1,PPP1R10,MRPS18B	21.0734	17.2818	6.02189	0	0	4.72387
MSTRG.12176.45	2.49818	0.0413589	EQMHCB2,LOC100056062	0	1.08011	6.02189	1.74621	14.0699	24.5641
MSTRG.12186.8	1.93867	0.012439	DDR1,GTF2H4,VARS2	2.00699	6.48067	7.02554	20.9545	26.1298	12.2821
MSTRG.12202.1	2.41094	0.0126386	APOM,BAG6,LY6G5B,GPANK1,CSNK2B	4.01397	2.16022	1.00365	14.8427	11.0549	12.2821
MSTRG.12205.1	1.67464	0.00320861	LOC100146287	16.0559	9.72101	9.03284	45.4013	24.1199	41.5701
MSTRG.12292.1	2.60487	2.54E-05	LOC100061035	5.01747	6.48067	6.02189	28.8124	35.1748	42.5149
MSTRG.12432.1	1.30998	0.00025693	ENPP4	51.1782	33.4835	43.1569	116.123	108.539	92.5879
MSTRG.12478.3	4.24901	0.000120651	LOC102150209	0	1.08011	2.0073	16.5889	25.1249	17.0059
MSTRG.12617.1	-6.9982	0.0186382		0	85.3288	141.514	1.74621	0	0
MSTRG.12638.1	-1.50275	0.00105753		168.587	277.589	75.2737	81.1985	55.2747	47.2387
MSTRG.12677.1	-1.15587	0.00393933	HSPB3	94.3284	95.0499	185.675	47.1475	72.3596	49.1283
MSTRG.12722.1	2.14427	0.012987	LOC111769785,EGFLAM	2.00699	11.8812	1.00365	15.7158	20.0999	29.288
MSTRG.12771.1	-7.89449	1.76E-09	LOC106782372,LOC106782373	136.475	31.3232	72.2627	0	1.00499	0
MSTRG.12808.1	-1.45731	0.0444919	LOC102149430,LOC102150966,LOC100147162	19.0664	27.0028	17.062	13.9696	5.02497	3.7791
MSTRG.12932.1	1.6492	1.70E-05	TPX2,MYLK2	44.1537	59.4062	117.427	207.798	224.114	261.703
MSTRG.12967.1	1.61458	0.00103909	GSS,MYH7B	31.1083	18.3619	10.0365	63.7365	54.2697	64.2447
MSTRG.1297.1	1.62368	0.00357351	LOC102149279	41.1432	103.691	21.0766	251.454	187.934	70.8581
MSTRG.13042.1	4.62802	0.0409653	TOMM34,STK4	0	0	0	1.74621	0	12.2821
MSTRG.13082.1	-2.71216	0.00290264	LOC106782425,KCNB1	10.0349	7.56078	56.2043	3.49241	4.01998	3.7791
MSTRG.1311.1	-2.74422	0.00149873		728.536	289.47	2424.82	127.473	237.179	149.274
MSTRG.13115.1	2.49906	3.26E-07		152.531	409.362	66.2408	1369.9	1340.66	838.015
MSTRG.1312.1	-2.54876	4.02E-07		549.914	327.274	1684.12	105.645	218.084	114.318
MSTRG.13148.1	2.26212	1.03E-05	TAF4	33.1153	42.1244	7.02554	133.585	97.4844	162.501
MSTRG.13207.1	-2.19766	0.0203105	CDC14B,HABP4	25.0873	12.9613	5.01824	3.49241	4.01998	1.88955
MSTRG.13245.1	3.55576	0.0456413	LOC100053724,RMI1,HNRNPK	0	0	2.0073	7.85792	16.0799	0
MSTRG.13248.4	-1.35565	0.0200149	LOC100054260,LOC111770247	27.0943	31.3232	36.1314	17.4621	6.02997	13.2268
MSTRG.13259.1	1.87941	0.0374717		11.0384	0	4.0146	20.9545	13.0649	21.7298
MSTRG.13262.1	-1.21216	0.000197648	LOC100061341	619.156	374.799	346.259	151.92	184.919	241.862
MSTRG.13274.1	-1.31209	0.00193596	ANXA1	83.29	62.6465	94.343	24.4469	26.1298	46.294
MSTRG.13290.1	-1.34083	0.000920189	LOC100146487,LOC111770099	82.2865	64.8067	102.372	40.1627	24.1199	34.0119
MSTRG.13328.1	2.24524	2.68E-06	RFX3,LOC102148149	13.0454	18.3619	10.0365	68.9751	50.2497	76.5268
MSTRG.13385.1	-1.13038	0.00070083	LOC100629885,LOC100052921,KLHL9	477.663	640.506	749.726	203.433	235.169	414.756
MSTRG.13463.1	1.88513	0.000118612	CDK20	23.0804	16.2017	10.0365	71.5944	45.2247	65.1895
MSTRG.13692.1	-2.13153	0.000610414		58.2026	25.9227	85.3101	17.4621	4.01998	17.0059
MSTRG.13699.1	5.09929	0.00351574	ACYP1,NEK9	0	0	0	8.73103	5.02497	5.66865
MSTRG.13727.1	-1.29883	0.000918194	DIO2,LOC111770366	806.809	1614.77	639.324	244.469	493.452	506.399
MSTRG.13785.1	4.83546	0.0127279	BDKRB1,GSKIP	0	0	0	5.23862	10.0499	0.944775
MSTRG.13796.1	1.51821	0.00179858	CYP46A1	26.0908	25.9227	12.0438	41.9089	76.3796	65.1895
MSTRG.13980.1	1.75264	2.63E-09	TXN,LOC111770563	78.2725	63.7266	73.2664	241.849	274.363	209.74
MSTRG.13981.1	2.71562	2.37E-11	LOC111770563	35.1223	99.3703	55.2007	579.74	370.843	292.88
MSTRG.14077.1	-2.06844	0.0357555		9.03144	3.24034	53.1934	7.85792	2.00999	5.66865
MSTRG.14202.1	-1.45356	0.000278863		131.458	126.373	85.3101	25.32	49.2447	51.0178
MSTRG.14205.1	-1.60241	0.00284272	DIPK1B	134.468	677.23	127.463	94.2951	101.504	113.373
MSTRG.14273.1	1.50582	0.0373745	LOC100070030	7.02446	32.4034	3.01095	27.9393	53.2647	38.7358
MSTRG.14288.1	1.43547	0.000962679	LOC102147870	362.261	777.681	250.912	766.584	1031.12	1963.24
MSTRG.14289.1	2.43622	0.0296409		3.01048	5.40056	2.0073	0.873103	9.04495	46.294
MSTRG.14369.2	-1.04375	0.00336025	LOC111770807,DYRK1A	176.615	182.539	192.701	85.5641	127.634	54.7969
MSTRG.14626.1	-1.91351	1.20E-14	UBE2N	623.17	698.832	708.576	152.793	190.949	195.568
MSTRG.14638.1	-2.47223	0.0194674		9.03144	23.7625	4.0146	1.74621	3.01498	1.88955
MSTRG.14811.3	1.02366	0.0238876	PHETA2,NAGA,SMDT1,NDUFA6	25.0873	36.7238	17.062	56.7517	50.2497	52.9074
MSTRG.14856.2	3.66436	0.0484663	ALG12,CRELD2	0	0	1.00365	3.49241	2.00999	8.50297
MSTRG.14858.1	2.13407	0.00237406		4.01397	6.48067	5.01824	18.3352	24.1199	25.5089
MSTRG.14981.1	-1.15688	0.0306791		317.104	267.868	52.1897	55.8786	101.504	128.489
MSTRG.15112.1	-1.56121	0.0121455		91.3179	41.0443	284.033	48.0206	74.3696	18.8955
MSTRG.15173.1	1.21762	0.0204719	TNNI1,PHLDA3	21.0734	20.5221	61.2226	60.2441	58.2897	120.931
MSTRG.15208.1	2.52649	4.18E-06	MPC1	23.0804	4.32045	9.03284	71.5944	72.3596	67.079
MSTRG.15238.1	1.86628	2.28E-05	ACAT2	16.0559	17.2818	19.0693	72.4675	53.2647	65.1895
MSTRG.1538.1	-4.54116	0.0472937	FAM167B,LCK,EIF3I,TMEM234	4.01397	0	8.02919	0	0	0
MSTRG.15387.1	1.78306	6.15E-05	PIGA	142.496	190.1	40.146	389.404	516.567	376.02
MSTRG.15460.2	1.83427	0.00143893	LOC100060244,ZNF674	9.03144	7.56078	10.0365	28.8124	35.1748	31.1776
MSTRG.15524.1	3.0581	0.000197974	ZXDB	7.02446	6.48067	4.0146	114.376	14.0699	17.0059
MSTRG.15571.1	1.83909	0.0461111	ATRX	6.02096	2.16022	2.0073	10.4772	10.0499	16.0612
MSTRG.15587.1	4.60498	0.0173025		0	0	0	6.98482	3.01498	3.7791
MSTRG.15694.6	-4.22327	0.012684	ATP1B4,LOC111771606	7.02446	0	28.1022	0	0	1.88955
MSTRG.1582.4	-1.33832	0.0105656	PTAFR,LOC111772121	60.2096	29.163	108.394	28.8124	20.0999	29.288
MSTRG.15829.1	2.4766	0.00761145		211.737	542.216	69.2518	1681.6	2335.61	564.031
MSTRG.15854.1	-2.54613	0.00262191		46.1607	19.442	10.0365	5.23862	1.00499	6.61342
MSTRG.15860.1	2.65196	0.00187703		11.0384	8.6409	0	19.2083	21.1049	83.1402
MSTRG.15887.1	4.72225	0.0387406		0	0	0	13.9696	0	0.944775
MSTRG.15892.1	-1.05855	0.0438497		46.1607	86.409	40.146	40.1627	13.0649	29.288
MSTRG.15900.1	-2.18388	0.0361192		6.02096	21.6022	7.02554	0.873103	3.01498	3.7791
MSTRG.15903.1	-1.4942	0.0113248		46.1607	31.3232	23.0839	8.73103	9.04495	17.9507
MSTRG.15906.1	-1.87915	0.032189		17.0594	24.8426	15.0547	9.60413	0	5.66865
MSTRG.15908.1	-1.37894	0.00652919		119.416	116.652	81.2956	17.4621	28.1398	76.5268
MSTRG.15916.1	-1.49317	0.0402586		23.0804	27.0028	11.0401	4.36551	6.02997	11.3373
MSTRG.15919.1	-1.53051	0.0223187		154.538	156.616	57.208	76.833	4.01998	46.294
MSTRG.15951.1	-1.16182	0.00151843		111.388	136.094	225.821	68.9751	61.3046	81.2506
MSTRG.15952.1	-2.27727	0.0077658		11.0384	18.3619	24.0876	6.98482	2.00999	1.88955
MSTRG.15953.1	-1.21722	0.0116657		150.524	66.9669	273.996	96.0413	46.2297	68.9686
MSTRG.15960.1	6.13538	5.10E-05		0	0	0	6.98482	14.0699	18.8955
MSTRG.15961.1	1.3518	0.00416655		23.0804	65.8868	22.0803	89.9296	109.544	83.1402
MSTRG.15999.1	-1.97944	0.0202629		25.0873	17.2818	56.2043	0	10.0499	15.1164
MSTRG.16011.1	2.26526	2.23E-05		33.1153	91.8095	66.2408	106.519	578.877	233.359
MSTRG.16020.1	-2.42203	0.00241817		15.0524	38.884	104.379	10.4772	1.00499	17.9507
MSTRG.16086.1	-1.18215	0.000593586		165.576	177.138	259.945	104.772	61.3046	99.2013
MSTRG.16112.1	-8.54169	4.50E-06		62.2166	120.973	10.0365	0	0	0
MSTRG.16126.1	1.21664	0.00341543		49.1712	51.8454	119.434	121.361	180.899	210.685
MSTRG.16182.1	2.86871	0.0123022		2.00699	1.08011	1.00365	11.3503	11.0549	7.5582
MSTRG.16199.1	-1.18981	0.0358871		38.1328	72.3675	36.1314	37.5434	14.0699	12.2821
MSTRG.16200.1	-1.09275	0.0192992		71.248	117.732	62.2262	61.9903	24.1199	31.1776
MSTRG.16214.1	-1.29426	0.00817243		91.3179	166.337	75.2737	77.7061	30.1498	27.3985
MSTRG.16218.1	1.97567	0.0255796		9.03144	4.32045	26.0949	4.36551	32.1598	119.042
MSTRG.16249.1	-1.79892	3.97E-06		460.604	743.117	1363.96	317.809	178.889	240.918
MSTRG.16301.1	1.42108	0.0385022		4.01397	12.9613	7.02554	20.9545	24.1199	18.8955
MSTRG.16306.1	1.27553	0.0015994		23.0804	36.7238	28.1022	71.5944	63.3146	77.4715
MSTRG.16324.1	-1.15043	0.0489338		20.0699	54.0056	28.1022	17.4621	18.0899	10.3925
MSTRG.16334.1	-2.00408	7.96E-05		78.2725	71.2874	161.587	13.9696	43.2147	20.785
MSTRG.16337.1	-1.10886	0.00642224		768.676	686.951	258.941	344.002	171.854	278.709
MSTRG.16340.1	2.16746	0.0298289		0	6.48067	4.0146	22.7007	6.02997	17.9507
MSTRG.16365.1	1.81476	0.00699913		21.0734	10.8011	9.03284	35.7972	92.4595	16.0612
MSTRG.16380.1	-3.79201	0.0111333		14.0489	7.56078	5.01824	0	2.00999	0
MSTRG.16385.1	-6.75959	0.0139501		68.2376	0	41.1496	0.873103	0	0
MSTRG.16389.1	1.28287	0.0185099		24.0838	9.72101	14.0511	30.5586	36.1798	50.0731
MSTRG.1640.1	-1.39967	0.00734899		94.3284	43.2045	61.2226	37.5434	11.0549	26.4537
MSTRG.16420.1	-1.91062	0.0158533		9.03144	20.5221	34.1241	3.49241	4.01998	9.44775
MSTRG.1884.1	1.57838	0.0255114	FHIP2B	3.01048	12.9613	9.03284	14.8427	34.1698	25.5089
MSTRG.2039.1	-1.18575	1.72E-05		695.421	622.144	923.357	268.042	386.923	330.671
MSTRG.2063.1	1.84161	6.13E-06		18.0629	37.8039	40.146	133.585	115.574	94.4775
MSTRG.2078.1	2.4498	0.0332157	FAT4	0	2.16022	3.01095	8.73103	9.04495	10.3925
MSTRG.2126.1	-1.99637	0.0158685	EGF	41.1432	10.8011	106.387	3.49241	6.02997	30.2328
MSTRG.2156.1	1.57176	0.0333283		6.02096	9.72101	35.1277	33.1779	18.0899	100.146
MSTRG.2161.1	-2.80834	0.0400398	GPT2	2.00699	6.48067	17.062	2.61931	0	0.944775
MSTRG.2199.1	-1.86431	0.00640558	LOC100147112	25.0873	21.6022	22.0803	3.49241	6.02997	9.44775
MSTRG.2253.1	-3.06024	1.43E-11	CDH16,CIAO2B,RRAD,CES2	3375.75	1367.42	4820.53	176.367	430.138	540.411
MSTRG.2390.1	-2.34066	0.0391194		84.2935	116.652	278.011	6.11172	10.0499	78.4163
MSTRG.2443.1	2.56223	2.65E-08	MVD,CYBA,SNAI3	15.0524	28.0829	12.0438	130.092	122.609	71.8029
MSTRG.2500.1	1.94428	0.000163489	LOC111772837	60.2096	100.45	120.438	121.361	262.303	698.189
MSTRG.2526.1	-1.31553	0.0258072	FAM13A,HERC3	40.1397	62.6465	22.0803	16.5889	25.1249	8.50297
MSTRG.2543.1	-2.76351	0.000283113	LOC111772859,LOC102147689	18.0629	28.0829	211.77	8.73103	17.0849	12.2821
MSTRG.2707.1	1.39824	0.0134404	LOC111773055	8.02795	11.8812	15.0547	30.5586	35.1748	26.4537
MSTRG.2729.2	-1.88278	3.35E-07		1542.37	1113.6	2969.8	547.435	363.808	614.104
MSTRG.2782.1	-4.93096	1.08E-20		559.949	386.68	345.255	5.23862	5.02497	32.1223
MSTRG.2854.1	2.29678	0.0207941	KMT2E	0	5.40056	4.0146	10.4772	26.1298	9.44775
MSTRG.2891.1	1.12196	0.0156614	LOC111773133,CDK13	19.0664	17.2818	28.1022	41.9089	54.2697	44.4044
MSTRG.2970.2	2.07003	0.0332344	TMBIM7,GATAD1	4.01397	2.16022	2.0073	15.7158	12.0599	6.61342
MSTRG.3018.1	1.41332	0.00241388	MEOX2	23.0804	30.2431	14.0511	66.3558	67.3346	45.3492
MSTRG.3024.1	-5.12585	0.0123459	ANKMY2,LOC1000066034,BZW2	8.02795	0	10.0365	0	0	0
MSTRG.304.1	-3.23595	1.14E-12	TFAM	870.029	227.904	718.613	38.4165	74.3696	80.3059
MSTRG.3062.2	1.68735	0.0374536	HNRNPA2B1,CBX3	6.02096	3.24034	4.0146	16.5889	12.0599	14.1716
MSTRG.3137.1	4.50547	0.0450666	LOC111773093	0	0	0	4.36551	0	8.50297
MSTRG.3140.1	2.75739	2.13E-13	FOXP2	36.1258	19.442	45.1642	178.113	263.308	241.862
MSTRG.318.1	2.36028	4.40E-06	LOC111773990,RHOBTB1	12.0419	25.9227	13.0474	110.011	106.529	44.4044
MSTRG.3187.1	3.32161	0.00907234		1.00349	0	2.0073	14.8427	9.04495	6.61342
MSTRG.330.1	1.38058	0.00179678	NRBF2,JMJD1C	21.0734	30.2431	31.1131	99.5337	52.2597	62.3551
MSTRG.3314.1	2.05476	0.0004944	LOC106783110,REPIN1,ZNF775	111.388	23.7625	21.0766	165.016	367.828	117.152
MSTRG.3344.2	1.24256	0.0164584	H2BK1,IQCA1L,MIR671	23.0804	10.8011	16.0584	40.1627	46.2297	32.1223
MSTRG.3374.1	1.10801	0.00795942	SNRPE	25.0873	63.7266	38.1387	94.2951	97.4844	81.2506
MSTRG.3400.4	-1.59547	0.0388744	C4BPB,C4BPA,LOC100056262	16.0559	8.6409	38.1387	4.36551	8.03995	8.50297
MSTRG.3426.1	1.43807	1.34E-05	CCDC181	277.968	286.23	147.536	717.69	741.686	468.608
MSTRG.3500.1	1.5114	0.0192966	LOC102147982	7.02446	85.3288	27.0985	120.488	159.794	59.5208
MSTRG.3587.1	1.63722	0.0298979	UHMK1	9.03144	5.40056	3.01095	20.9545	20.0999	13.2268
MSTRG.3706.9	-1.87483	0.0373329	LOC111773514,KCNN3	179.625	83.1686	737.682	69.8482	76.3796	126.6
MSTRG.371.2	1.87598	0.0221364	EIF4EBP2,NODAL	4.01397	5.40056	6.02189	34.9241	12.0599	9.44775
MSTRG.3713.1	1.51644	0.00566119	TDRD10,IL6R	15.0524	20.5221	7.02554	39.2896	48.2397	34.0119
MSTRG.3742.1	1.56354	0.0101692	SNAPIN,ILF2,S100A1,S100A13,CHTOP	10.0349	9.72101	28.1022	29.6855	77.3846	34.9567
MSTRG.3804.2	1.58316	0.0268235	APH1A,LOC111773531	4.01397	5.40056	17.062	24.4469	38.1898	17.0059
MSTRG.3954.1	1.65505	0.0115049	AMIGO1,LOC102149563	10.0349	17.2818	3.01095	32.3048	38.1898	24.5641
MSTRG.4112.1	4.06429	0.0371298		1.00349	0	0	5.23862	0	13.2268
MSTRG.4113.1	1.76729	2.93E-06		46.1607	63.7266	45.1642	172.001	241.199	114.318
MSTRG.4161.1	1.02616	0.0215932	KANSL1L,LOC100052267	31.1083	38.884	18.0657	56.7517	71.3546	51.0178
MSTRG.4169.1	2.20408	0.000128543		38.1328	95.0499	87.3174	228.753	697.466	89.7536
MSTRG.4300.1	-2.78006	0.0453058	ESPNL,ERFE	64.2236	82.0885	63.2299	0	5.02497	25.5089
MSTRG.4300.2	-7.20369	2.20E-07	ESPNL,ERFE	21.0734	15.1216	40.146	0	0	0
MSTRG.4415.1	1.22534	0.0151936		26.0908	91.8095	25.0912	110.884	136.679	85.9745
MSTRG.450.1	1.74573	0.00132612	LOC111774447,RASSF4	14.0489	23.7625	6.02189	48.0206	48.2397	50.0731
MSTRG.4657.4	-3.8004	4.14E-11	NR4A1,LOC111773984,LOC111773986,LOC106783309	62.2166	63.7266	57.208	4.36551	5.02497	3.7791
MSTRG.4668.1	3.43755	0.000218019	SP1	3.01048	2.16022	1.00365	22.7007	10.0499	34.0119
MSTRG.4691.1	1.54388	0.0432575	CBX5,HNRNPA1,NFE2	7.02446	3.24034	6.02189	18.3352	16.0799	13.2268
MSTRG.4753.1	-1.11599	9.79E-05	ATP5F1B,LOC111774079,LOC111774080,LOC100059890	2138.44	1259.41	1264.6	644.35	808.015	699.133
MSTRG.4803.1	4.72842	0.0385734		0	0	0	0.873103	0	14.1716
MSTRG.4915.1	-1.40858	0.0351352		45.1572	22.6824	63.2299	5.23862	33.1648	11.3373
MSTRG.5052.2	3.83048	0.00763146	NDUFA7,CD320,RPS28,KANK3	0	0	2.0073	10.4772	10.0499	8.50297
MSTRG.5054.1	1.37163	9.11E-06	KANK3,LOC102148262	80.2795	95.0499	92.3357	289.87	182.909	219.188
MSTRG.5094.1	1.49474	2.65E-05		41.1432	42.1244	51.1861	145.808	138.689	94.4775
MSTRG.5098.1	-7.54645	2.42E-07		69.2411	6.48067	21.0766	0	0	0
MSTRG.5143.1	-1.82049	0.000287178	TAGLN,SIDT2,RNF214	41.1432	44.2846	87.3174	13.9696	17.0849	17.9507
MSTRG.5257.2	-2.32442	0.000206072	NDUFB7,TECR,LOC111774266,PTGER1,PKN1	118.412	16.2017	81.2956	13.9696	14.0699	15.1164
MSTRG.5261.1	1.15522	0.027363	PKN1,ADGRE5	11.0384	16.2017	20.073	41.9089	32.1598	31.1776
MSTRG.5271.1	-2.14679	3.72E-10	ZSWIM4	3596.52	1396.58	2515.14	451.394	600.987	643.392
MSTRG.5419.1	-5.55229	0.00132921		1.00349	2.16022	44.1605	0	1.00499	0
MSTRG.5468.1	1.42722	0.00021541	EMSY	37.1293	68.0471	38.1387	96.9144	138.689	149.274
MSTRG.5474.1	-2.42172	0.000392437	SERPINH1	50.1747	20.5221	42.1532	13.0965	3.01498	4.72387
MSTRG.5689.1	3.79437	1.20E-06	PATZ1	6.02096	2.16022	0	41.9089	33.1648	38.7358
MSTRG.5875.1	-1.71657	1.93E-05	CRYBB3,KIAA1671,LOC111774616	757.638	1094.15	452.646	144.062	364.813	192.734
MSTRG.5930.1	-1.31457	0.00985196		291.013	201.981	187.682	33.1779	58.2897	182.342
MSTRG.5968.1	-1.52522	0.0295321		15.0524	14.0415	41.1496	7.85792	9.04495	7.5582
MSTRG.6066.1	3.1152	4.15E-11	LOC100629555,LOC111774869,UBC	14.0489	6.48067	13.0474	75.0868	95.4744	121.876
MSTRG.6188.1	1.29053	0.00887559		40.1397	112.332	46.1678	72.4675	208.034	205.016
MSTRG.625.1	2.56225	8.06E-06	LOC111775318,LOC111775316,LOC111775319	16.0559	21.6022	19.0693	206.052	93.4645	34.9567
MSTRG.6253.1	4.5778	0.0390713	RAB27B,CCDC68	0	0	0	0	6.02997	7.5582
MSTRG.6275.1	-1.95158	0.00272143		43.1502	14.0415	54.197	13.0965	9.04495	6.61342
MSTRG.6336.1	1.41666	0.000397073		26.0908	31.3232	23.0839	63.7365	76.3796	74.6372
MSTRG.6355.1	2.52823	1.36E-05		46.1607	18.3619	5.01824	116.123	192.959	92.5879
MSTRG.6455.1	1.00334	0.000183833	LOC111774968,RIPK2	4029.03	5276.35	3165.51	6922.83	9174.59	8901.67
MSTRG.6485.1	1.82846	0.00245536		6.02096	8.6409	10.0365	33.1779	25.1249	29.288
MSTRG.6499.1	3.42066	6.89E-05		7.02446	3.24034	1.00365	84.6909	15.0749	20.785
MSTRG.6517.1	-2.70487	5.21E-09	YWHAZ	138.482	57.2459	128.467	16.5889	18.0899	15.1164
MSTRG.6735.1	1.91615	0.0182527		1.00349	6.48067	7.02554	18.3352	22.1099	14.1716
MSTRG.6767.1	1.83242	0.0457001	LOC111775401	5.01747	4.32045	3.01095	12.2234	27.1348	4.72387
MSTRG.6910.3	-5.40811	2.37E-06	FOSB,RTN2	81.283	21.6022	14.0511	2.61931	0	0
MSTRG.7260.4	2.59752	0.0079582		1.00349	1.08011	6.02189	7.85792	16.0799	25.5089
MSTRG.7266.1	3.8438	0.0282704	LOC102150524,LOC106782427	1.00349	0	0	6.11172	5.02497	4.72387
MSTRG.7305.1	1.15374	0.000700956	SLC16A10	116.405	163.097	94.343	367.576	257.279	205.961
MSTRG.7318.4	-1.395	0.00589015	HS3ST5	63.2201	114.492	283.029	70.7213	38.1898	66.1342
MSTRG.7332.1	-1.45164	0.0345443		92.3214	63.7266	25.0912	6.98482	48.2397	11.3373
MSTRG.7355.1	1.40394	0.00142705	FABP7,LOC106782505	18.0629	45.3647	36.1314	82.0716	69.3446	111.483
MSTRG.7368.14	2.13102	0.0400792	RNF146,LOC111775371,ECHDC1	4.01397	2.16022	1.00365	6.98482	16.0799	8.50297
MSTRG.7378.1	2.59743	0.000457818	SMLR1,EPB41L2	4.01397	3.24034	4.0146	23.5738	21.1049	23.6194
MSTRG.7380.1	2.73203	2.16E-09	LOC102148964,AKAP7	11.0384	22.6824	48.1751	157.158	209.039	178.562
MSTRG.7381.1	1.5482	0.00389179	LOC102148964	14.0489	30.2431	10.0365	44.5282	71.3546	42.5149
MSTRG.7399.1	-1.2746	0.00547232		45.1572	60.4863	65.2372	24.4469	31.1548	15.1164
MSTRG.7416.1	1.43411	0.0231052	PEX3	12.0419	5.40056	28.1022	45.4013	24.1199	53.8522
MSTRG.7606.1	-1.00522	0.0120077	LOC111775606	75.262	68.0471	80.2919	50.6399	32.1598	28.3432
MSTRG.7608.8	-1.08885	0.0449572	ARSG,SLC16A6	34.1188	92.8896	30.1095	20.0814	30.1498	23.6194
MSTRG.7780.1	3.61662	0.00417759	LOC100053733,LOC100067256,LOC100067230	8.02795	19.442	14.0511	166.763	335.668	6.61342
MSTRG.7941.1	1.82773	0.00578954	DHX40,PTRH2	7.02446	7.56078	6.02189	18.3352	33.1648	21.7298
MSTRG.8103.1	1.02675	0.0163678	CLUH	25.0873	34.5636	36.1314	65.4827	83.4145	46.294
MSTRG.8107.1	1.29681	0.0432514	CTNS	6.02096	8.6409	13.0474	24.4469	18.0899	25.5089
MSTRG.8238.2	-7.97216	1.19E-47	MYH13,MYH2	575.002	2550.14	1341.88	6.11172	5.02497	6.61342
MSTRG.8268.1	1.04865	0.018288		19.0664	22.6824	32.1168	48.8937	48.2397	55.7417
MSTRG.8304.1	-2.93684	8.90E-06	MPRIP	238.831	33.4835	189.69	31.4317	24.1199	4.72387
MSTRG.8308.1	3.47611	0.0219077	TMEM11	0	2.16022	0	7.85792	5.02497	10.3925
MSTRG.8391.1	-1.41341	0.00588876		126.44	93.9697	108.394	11.3503	47.2347	65.1895
MSTRG.8392.1	-1.07254	0.00848732	LOC111775914	125.437	112.332	136.496	31.4317	89.4445	57.6313
MSTRG.8394.1	-2.42866	0.000200974	OR4BC1P,OR4A158P	25.0873	49.6851	63.2299	15.7158	3.01498	6.61342
MSTRG.8396.1	-1.99174	9.62E-05	OR4B18P	54.1887	38.884	84.3065	20.0814	13.0649	11.3373
MSTRG.8466.2	4.2765	0.0438925	POLR2G,TAF6L	0	0	0	5.23862	1.00499	4.72387
MSTRG.8527.1	2.63919	0.0133395	MAJIN	10.0349	0	3.01095	30.5586	2.00999	49.1283
MSTRG.8662.1	2.23503	1.87E-09		158.552	143.655	64.2335	467.983	777.865	479.001
MSTRG.893.1	3.7202	1.15E-05	LOC111767692	4.01397	4.32045	1.00365	56.7517	56.2797	9.44775
MSTRG.8933.1	4.336	0.010956	ZNF843,COX6A2,ITGAD	0	1.08011	0	2.61931	15.0749	4.72387
MSTRG.9008.1	3.30744	0.0319306	IL4R	1.00349	0	1.00365	10.4772	3.01498	6.61342
MSTRG.905.2	-1.54317	2.36E-05	ATOSA,ARPP19,MYO5A	670.334	920.255	1772.44	296.855	466.317	391.137
MSTRG.9112.1	1.06621	0.00660089	MIR365-2,MIR193B	73.255	41.0443	90.3284	111.757	191.954	125.655
MSTRG.9132.2	-1.52041	0.00889003	EMP2,LOC102148994	26.0908	46.4448	67.2445	27.0662	10.0499	11.3373
MSTRG.9133.1	-1.61839	0.000368986	LOC100147369,LOC102149396	112.391	270.028	497.81	97.7875	110.549	78.4163
MSTRG.9197.1	-1.46903	0.0449302	PRSS27,AMDHD2,PDPK1	10.0349	20.5221	24.0876	6.98482	8.03995	4.72387
MSTRG.9384.1	-4.62155	0.000116463	LOC100059078	36.1258	30.2431	3.01095	0.873103	1.00499	0.944775
MSTRG.9566.1	1.82422	0.00132074		11.0384	17.2818	18.0657	34.051	95.4744	34.9567
MSTRG.9609.1	-2.90377	0.0069395	LOC111767816,SCL22A5,PDLIM4	3.01048	12.9613	68.2481	5.23862	6.02997	0
MSTRG.9624.1	1.45906	0.00129893	SLC12A2	67.2341	115.572	63.2299	135.331	144.719	395.861
MSTRG.9659.1	2.63908	7.60E-12		148.517	74.5277	64.2335	810.239	587.922	392.082
MSTRG.9693.1	1.64862	0.000843816		11.0384	18.3619	15.0547	47.1475	53.2647	38.7358
MSTRG.9741.1	2.82088	0.000929581	LOC106781661	4.01397	4.32045	1.00365	33.1779	20.0999	12.2821

## Sheet: DELs_XLvsCY
Gene	log2FoldChange	pvalue	Upstream and downstream 10kb target genes	XL_1	XL_2	XL_3	CY_1	CY_2	CY_3
MSTRG.10210.1	1.36744	0.0225419	LOC111768224	42.0377	20.4966	86.4054	72.3242	234.075	77.4516
MSTRG.10254.10	1.44896	0.001259	LOC100054601	166.1	206.748	183.097	779.087	189.184	549.202
MSTRG.10306.1	-2.2747	1.21E-07	SLC35F6,KCNK3	450.111	501.72	268.474	55.8452	56.6482	139.815
MSTRG.10523.1	1.4247	2.81E-06		252.226	294.081	240.701	816.622	473.493	822.798
MSTRG.10751.1	-1.07812	0.0167592	LOC100050506	131.24	345.768	424.827	151.972	92.9885	182.062
MSTRG.10954.1	-1.49669	0.00245324	IFT88,EEF1AKMT1	302.467	127.435	111.093	50.3523	41.6845	99.5807
MSTRG.11201.3	3.84119	0.0109853	CARS2,ING1,LOC111768649	0	1.78231	0	5.49297	9.6195	12.0704
MSTRG.11289.1	-1.51955	0.000250543	CCDC93,LOC106781936	87.1514	90.8978	61.7182	34.7888	23.5143	25.1466
MSTRG.11345.1	-2.29657	0.0213419	NR4A2	17.4303	9.80271	31.8877	0.915496	1.06883	10.0587
MSTRG.11346.1	-4.68244	0.0440459		0	8.91155	5.14318	0	0	0
MSTRG.11347.2	4.731	1.20E-16	GPD2	52.2909	217.442	81.2622	5260.44	1050.66	3022.63
MSTRG.11426.1	-1.83303	5.64E-05	LOC111768746	82.0249	57.9251	51.4318	17.3944	19.239	17.0997
MSTRG.11492.5	1.91316	1.43E-05	LOC111768774,MYO1B	20.5062	16.0408	23.6586	96.1271	67.3365	62.3636
MSTRG.11603.1	6.4847	0.000131223		0	0	0	0.915496	22.4455	25.1466
MSTRG.11623.2	-1.21335	0.00361824		175.328	113.177	129.608	33.8733	85.5067	61.3578
MSTRG.11686.1	-2.08967	0.000996467		355.783	271.802	37.0309	68.6622	30.9962	56.3285
MSTRG.11695.1	-2.41527	0.0133364		1172.96	1187.02	105.95	238.944	84.4379	138.809
MSTRG.11696.1	-3.42848	0.0035687		892.021	910.761	41.1454	92.4651	21.3767	57.3343
MSTRG.11700.1	-1.62585	0.03917		178.404	119.415	9.25772	50.3523	11.7572	37.217
MSTRG.12047.1	-2.04651	0.0245169	DEK	16.405	12.4762	12.3436	3.66198	5.34417	1.00587
MSTRG.12105.2	3.39441	0.00398663	LOC100068433	0	1.78231	2.05727	19.2254	5.34417	16.0938
MSTRG.12126.1	-2.72595	0.027141	H3C11,H4C13,H2AC17,H2BC17,TRNAM-CAU,TRNAG-GCC	5.12655	7.12924	25.7159	4.57748	0	1.00587
MSTRG.12205.1	1.57721	0.00805685	LOC100146287	21.5315	9.80271	8.22909	47.6058	25.652	44.2581
MSTRG.12337.1	-2.46331	0.00936494	FKBP5	17.4303	154.17	8.22909	6.40847	21.3767	5.02933
MSTRG.12458.1	-1.17901	0.00417912	MIR133B,MIR206-2	669.528	282.496	700.501	190.423	189.184	350.041
MSTRG.12464.1	-2.06931	9.51E-06	GSTA3	740.274	389.435	698.444	80.5636	264.002	91.5337
MSTRG.12567.1	1.05597	0.00843052	JUND,IQCN	41.0124	52.5782	28.8018	78.7326	74.8184	101.592
MSTRG.12617.1	-8.26697	0.00170118		552.643	23.17	1.02864	1.83099	0	0
MSTRG.12638.1	-1.20482	0.010536		102.531	90.8978	255.102	85.1411	58.7859	50.2933
MSTRG.12652.17	-1.26504	0.0185904	PDE4D	71.7718	48.1224	31.8877	27.4649	23.5143	12.0704
MSTRG.12742.1	-1.96448	0.00768621		146.619	40.9931	25.7159	22.8874	26.7208	5.02933
MSTRG.12771.1	-6.16727	2.21E-05	LOC106782372,LOC106782373	16.405	49.9047	10.2864	0	1.06883	0
MSTRG.1297.1	2.09015	0.000193226	LOC102149279	46.139	16.0408	64.8041	263.663	199.872	75.4399
MSTRG.13042.1	4.78562	0.0435092	TOMM34,STK4	0	0	0	1.83099	0	13.0762
MSTRG.13082.1	-2.3726	0.0177403	LOC106782425,KCNB1	47.1643	3.56462	11.315	3.66198	4.27534	4.02346
MSTRG.1311.1	-1.70971	0.00159133		585.453	1039.09	156.353	133.662	252.245	158.927
MSTRG.13114.1	1.33343	0.00030612		564.946	1506.05	1369.11	3398.32	2730.87	2540.82
MSTRG.13115.1	3.5727	4.90E-13		135.341	28.517	152.238	1436.41	1425.82	892.202
MSTRG.1312.1	-1.35342	0.0157065		328.099	743.224	114.179	110.775	231.937	121.71
MSTRG.13148.1	1.52329	0.00112649	TAF4	75.873	22.2789	47.3173	140.071	103.677	173.009
MSTRG.13258.1	1.77545	0.0012418	LOC111770098	38.9618	263.782	114.179	303.945	630.612	494.886
MSTRG.13259.1	2.0745	0.0307134		0	10.6939	3.08591	21.9719	13.8948	23.1349
MSTRG.1329.3	-2.93971	0.0108746	MAGOH,CZIB,CPT2	22.5568	12.4762	3.08591	1.83099	2.13767	1.00587
MSTRG.13395.1	5.01374	0.000457791	LOC100065392,LOC100065486	2.05062	0.891155	0	0	41.6845	53.3109
MSTRG.13463.1	1.25494	0.0113109	CDK20	36.9112	13.3673	30.8591	75.0707	48.0975	69.4047
MSTRG.13534.1	-1.24107	0.0220528		69.7211	28.517	85.3768	31.1269	16.0325	30.176
MSTRG.13535.2	-1.23555	0.0459861	KTN1	52.2909	16.932	37.0309	21.0564	10.6883	13.0762
MSTRG.13699.1	4.28848	0.0110081	ACYP1,NEK9	0	0.891155	0	9.15496	5.34417	6.03519
MSTRG.13727.1	-4.26132	2.96E-17	DIO2,LOC111770366	2627.87	8757.38	13928.8	256.339	524.797	539.144
MSTRG.13768.1	1.16273	0.0352076	LOC100064785,LOC100629709,IFI27,LOC100629709	10.2531	16.932	13.3723	33.8733	32.065	25.1466
MSTRG.13796.1	1.13166	0.0133708	CYP46A1	20.5062	32.0816	36.0023	43.9438	81.2314	69.4047
MSTRG.13968.1	-1.85899	0.00107467		38.9618	42.7755	31.8877	14.6479	6.413	10.0587
MSTRG.14040.1	1.28519	0.0119679	TTLL11	18.4556	24.0612	36.0023	33.8733	81.2314	76.4458
MSTRG.14202.1	-1.14708	0.0139188		55.3668	111.394	127.551	26.5494	52.3729	54.3167
MSTRG.14285.1	-2.18536	0.0128164		85.1008	25.8435	18.5154	21.0564	1.06883	6.03519
MSTRG.14288.1	1.23761	0.00108395	LOC102147870	517.782	466.965	707.702	803.805	1096.62	2090.19
MSTRG.14300.1	-2.49295	0.0159168	LOC111770767,LOC111770763	49.2149	17.8231	7.20045	3.66198	9.6195	0
MSTRG.14373.1	-1.23742	0.0476506		34.8606	16.932	28.8018	9.15496	16.0325	9.05279
MSTRG.14486.1	-1.84256	0.00603804	PPP1R3B	38.9618	19.6054	19.5441	8.23946	6.413	7.04106
MSTRG.14620.2	-1.3118	0.0360988		60.4933	28.517	20.5727	21.0564	12.826	10.0587
MSTRG.14626.1	-1.10512	5.37E-05	UBE2N	480.871	385.87	362.08	160.212	203.078	208.214
MSTRG.14638.1	-2.55252	0.0326802		33.8353	5.34693	2.05727	1.83099	3.2065	2.01173
MSTRG.14856.2	-1.95097	0.0141633	ALG12,CRELD2	15.3797	20.4966	21.6014	3.66198	2.13767	9.05279
MSTRG.14966.1	1.49453	0.0440256	LOC102150731,BEND7	3.07593	20.4966	8.22909	41.1973	32.065	17.0997
MSTRG.14981.1	-1.01859	0.0120253		155.847	177.34	280.818	58.5917	107.952	136.798
MSTRG.15003.1	-2.28821	0.00207378	PFKFB3	26.6581	49.0135	259.216	19.2254	36.3403	13.0762
MSTRG.15170.3	-2.25896	0.0368751	LAD1,TNNI1	31.7846	6.23809	11.315	0	6.413	4.02346
MSTRG.15226.1	-1.142	0.0277484	SLC22A3,LOC102148342	47.1643	102.483	50.4032	16.4789	37.4092	37.217
MSTRG.15387.1	1.34446	0.0026043	PIGA	165.075	73.9659	296.247	408.311	549.381	400.334
MSTRG.15497.1	-2.12873	0.00322562		20.5062	35.6462	22.63	2.74649	5.34417	10.0587
MSTRG.15524.1	2.05137	0.00934715	ZXDB	13.329	13.3673	10.2864	119.93	14.9637	18.1056
MSTRG.15582.1	-2.4287	0.0284052	LOC100071726	7.17718	8.91155	21.6014	2.74649	4.27534	0
MSTRG.15703.1	5.28454	0.00405563		0	0	0	12.8169	2.13767	6.03519
MSTRG.15734.1	3.50925	0.0259242	CD40LG,ARHGEF6,LOC102150799	0	0.891155	1.02864	12.8169	2.13767	7.04106
MSTRG.15827.1	-2.04237	0.0260275		55.3668	32.9727	8.22909	5.49297	17.1013	1.00587
MSTRG.15829.1	2.83027	0.00280276		333.226	40.9931	307.562	1763.24	2483.97	600.502
MSTRG.15843.1	-2.03277	0.000175523		1009.93	224.571	457.743	78.7326	100.47	234.367
MSTRG.15849.1	-2.06457	0.0498821		1099.13	929.475	65.8327	261.832	91.9197	146.856
MSTRG.15856.1	-8.27013	0.0343413		157.898	11.585	0	0	0	0
MSTRG.15876.1	-1.86283	0.000327065		190.708	121.197	53.4891	43.9438	35.2715	21.1232
MSTRG.15880.1	-2.24401	0.00323639		124.063	53.4693	39.0882	20.1409	24.5832	1.00587
MSTRG.15887.1	4.86232	0.0432347		0	0	0	14.6479	0	1.00587
MSTRG.15900.1	-2.02121	0.0444385		13.329	7.12924	12.3436	0.915496	3.2065	4.02346
MSTRG.15951.1	-1.25076	0.00310145		288.112	115.85	129.608	72.3242	65.1989	86.5044
MSTRG.15955.1	-2.19344	0.0302931		4.10124	42.7755	36.0023	0.915496	3.2065	14.0821
MSTRG.15999.1	-2.24744	0.00855089		31.7846	26.7347	67.89	0	10.6883	16.0938
MSTRG.16026.1	-1.47381	0.0107821		55.3668	30.2993	33.945	21.9719	11.7572	9.05279
MSTRG.16067.1	-4.85286	0.00079923		48.1896	0	36.0023	1.83099	0	1.00587
MSTRG.16112.1	-5.22092	0.0427742		20.5062	0	0	0	0	0
MSTRG.16126.1	1.21854	0.0396928		156.873	19.6054	57.6036	127.254	192.39	224.308
MSTRG.16127.1	2.69026	0.00728163		4.10124	1.78231	17.4868	2.74649	76.956	70.4106
MSTRG.16161.1	3.039	0.0366595		0	0	4.11454	23.8029	3.2065	6.03519
MSTRG.16184.1	-2.30772	0.0232309		563.921	532.911	47.3173	127.254	36.3403	67.393
MSTRG.16185.1	-2.59139	0.00845422		989.425	914.325	75.0904	160.212	69.4742	98.5748
MSTRG.16211.1	-1.1937	0.0264627		55.3668	33.8639	84.3481	13.7324	33.1338	29.1701
MSTRG.16212.1	-2.82896	0.00920807		38.9618	6.23809	11.315	3.66198	4.27534	0
MSTRG.16238.1	-2.27288	0.00127836		165.075	47.2312	43.2027	28.3804	20.3078	4.02346
MSTRG.16248.1	-2.71094	0.00835725		30.7593	11.585	10.2864	2.74649	5.34417	0
MSTRG.16249.1	-1.99514	2.96E-07		1636.4	673.713	801.307	333.24	190.252	256.496
MSTRG.16306.1	1.6454	0.000243833		35.8859	18.7143	17.4868	75.0707	67.3365	82.481
MSTRG.16307.1	1.59255	0.00269043		12.3037	16.932	13.3723	56.7607	42.7534	29.1701
MSTRG.16314.1	5.50812	0.00738248		0	0	0	0	8.55067	16.0938
MSTRG.16315.1	1.47409	0.0315459		6.15187	87.3332	32.9164	69.5777	158.187	124.727
MSTRG.16322.1	2.21488	0.00976761		5.12655	1.78231	6.17182	8.23946	29.9273	22.129
MSTRG.16337.1	-1.28831	0.0337547		368.087	1506.94	176.925	360.705	182.771	296.73
MSTRG.16340.1	3.29775	0.00733602		5.12655	0	0	23.8029	6.413	19.1114
MSTRG.16341.1	2.50009	0.0246468		6.15187	0	1.02864	12.8169	16.0325	11.0645
MSTRG.16345.1	1.81907	0.000460341		35.8859	14.2585	17.4868	109.859	49.1664	78.4575
MSTRG.16361.1	-2.54612	6.81E-05		136.366	63.272	30.8591	8.23946	21.3767	10.0587
MSTRG.16364.1	-1.59982	0.0137391		610.06	167.537	69.9472	86.0566	145.361	48.2815
MSTRG.16365.1	-1.43963	0.0464885		298.365	73.9659	42.1741	37.5353	98.3327	17.0997
MSTRG.1637.1	-2.78692	0.00387364	LOC111772407,LDLRAP1	1.02531	134.564	73.0332	14.6479	7.48184	8.04692
MSTRG.16380.1	-4.94636	0.00013352		31.7846	15.1496	15.4295	0	2.13767	0
MSTRG.16389.1	2.6293	0.000126482		12.3037	1.78231	6.17182	32.0424	38.478	53.3109
MSTRG.16409.1	-4.89069	0.00158625		13.329	7.12924	11.315	0	0	1.00587
MSTRG.1655.1	1.43478	0.0130931	ASAP3,ZNF436	11.2784	10.6939	10.2864	23.8029	37.4092	26.1525
MSTRG.1884.1	2.20592	0.00762708	FHIP2B	11.2784	0.891155	5.14318	15.5634	36.3403	27.1584
MSTRG.1910.1	-1.05117	0.00138902	PPP2R2A	629.541	377.85	343.564	260.001	191.321	200.167
MSTRG.2063.1	1.16041	0.00105831		67.6705	49.9047	45.26	140.071	122.916	100.587
MSTRG.2083.2	-1.77923	0.0247441	AFG2A,NUDT6,FGF2	17.4303	20.4966	15.4295	9.15496	3.2065	3.0176
MSTRG.2096.2	-1.93524	0.00131156	USP53	38.9618	88.2244	26.7445	16.4789	10.6883	13.0762
MSTRG.2125.1	-1.3719	0.00423347		236.847	130.109	527.69	86.0566	120.778	138.809
MSTRG.2443.1	1.07205	0.028724	MVD,CYBA,SNAI3	94.3286	38.3197	30.8591	136.409	130.398	76.4458
MSTRG.2500.1	-1.68147	0.00382336	LOC111772837	1748.16	474.095	1464.78	127.254	278.966	743.334
MSTRG.2543.1	-1.22491	0.0331696	LOC111772859,LOC102147689	23.5822	30.2993	40.1168	9.15496	18.1702	13.0762
MSTRG.2707.1	1.42577	0.012483	LOC111773055	8.20249	10.6939	17.4868	32.0424	37.4092	28.1642
MSTRG.2729.2	-1.37917	2.09E-05		1257.03	1883.9	1059.5	574.016	386.918	653.812
MSTRG.2782.1	-1.82723	0.0470268		91.2527	63.272	5.14318	5.49297	5.34417	34.1994
MSTRG.2836.1	-1.51693	2.59E-07		5541.81	5166.92	3175.4	1371.41	1572.25	1908.13
MSTRG.2838.1	-3.39817	0.0327954	TMEM60	4.10124	13.3673	3.08591	0.915496	0	1.00587
MSTRG.2959.1	1.18848	0.0169417		463.441	106.047	626.439	789.157	939.505	995.807
MSTRG.2960.1	1.03281	0.0321401		99.4552	27.6258	97.7204	112.606	161.394	185.079
MSTRG.3003.1	4.06718	0.0126091	C1GALT1	0	1.78231	0	15.5634	14.9637	1.00587
MSTRG.3140.1	1.30669	0.00897723	FOXP2	120.987	142.585	28.8018	186.761	280.034	257.502
MSTRG.3162.6	-1.03158	0.00321058	IQUB,ASB15	2274.14	1708.34	1430.83	510.847	1150.07	987.76
MSTRG.3163.2	-1.73642	0.00952093	ASB15,LMOD2	57.4174	15.1496	55.5463	6.40847	16.0325	16.0938
MSTRG.3165.2	-1.18417	0.0370511	LMOD2,LOC111773237,WASL	996.602	833.23	347.679	127.254	176.358	654.818
MSTRG.3187.1	2.44054	0.022135		2.05062	0.891155	3.08591	15.5634	9.6195	7.04106
MSTRG.3297.3	3.91384	0.0276483	CUL1,EZH2	0	0.891155	0	5.49297	5.34417	5.02933
MSTRG.3314.1	1.66221	0.000794492	LOC106783110,REPIN1,ZNF775	50.2402	54.3605	113.15	173.029	391.193	124.727
MSTRG.3344.2	1.2249	0.0132599	H2BK1,IQCA1L,MIR671	21.5315	18.7143	13.3723	42.1128	49.1664	34.1994
MSTRG.3500.1	1.81445	0.00250595	LOC102147982	9.2278	59.7074	32.9164	126.338	169.945	63.3695
MSTRG.3566.1	-1.55067	0.0132648	LOC111773389	344.504	119.415	46.2886	50.3523	88.7132	35.2053
MSTRG.3590.1	-1.31915	0.0198972	LOC100058633	6564.04	2559.4	1161.33	1048.24	2371.74	702.094
MSTRG.3591.1	-2.03715	0.00960897	LOC111773496,LOC111773495	164.05	47.2312	28.8018	19.2254	36.3403	3.0176
MSTRG.3776.1	-4.65325	0.0191965	PIP5K1A,VPS72,SCNM1,LYSMD1	7.17718	3.56462	3.08591	0	0	0
MSTRG.4044.1	-1.16228	0.0336789		52.2909	51.687	25.7159	26.5494	19.239	12.0704
MSTRG.4110.1	-4.41167	0.0100669	PTGER3	14.3544	5.34693	3.08591	0	1.06883	0
MSTRG.4169.1	1.60107	0.00868284		178.404	67.7278	109.035	239.86	741.771	95.5572
MSTRG.4213.1	-2.60816	0.0143673	CYP27A1,LOC111773842	9.2278	41.8843	4.11454	1.83099	5.34417	2.01173
MSTRG.4237.1	-2.55381	2.51E-05	EPHA4	1356.49	352.006	149.152	107.113	84.4379	124.727
MSTRG.4263.1	-3.61919	0.00137963	PSMD1	110.734	7.12924	3.08591	4.57748	3.2065	2.01173
MSTRG.443.1	-1.38555	0.00277256	NUP133,ACTA1	83.0502	53.4693	97.7204	22.8874	43.8222	23.1349
MSTRG.4455.1	-1.92725	9.56E-05	DDX47	332.201	574.795	116.236	100.705	92.9885	75.4399
MSTRG.450.1	1.56116	0.00381301	LOC111774447,RASSF4	15.3797	28.517	8.22909	50.3523	51.304	53.3109
MSTRG.4564.1	-1.32432	0.00410258	ADAMTS20	228.644	155.061	76.1191	41.1973	65.1989	77.4516
MSTRG.4580.1	-2.67414	8.72E-05		33.8353	70.4013	51.4318	4.57748	17.1013	3.0176
MSTRG.4657.4	-3.68714	0.000487865	NR4A1,LOC111773984,LOC111773986,LOC106783309	22.5568	1.78231	155.324	4.57748	5.34417	4.02346
MSTRG.4668.1	1.52285	0.041202	SP1	13.329	6.23809	5.14318	23.8029	10.6883	36.2111
MSTRG.4791.1	1.26685	0.0336479		12.3037	9.80271	10.2864	20.1409	24.5832	33.1936
MSTRG.4793.1	-4.42805	6.59E-07		80.9996	24.9524	22.63	1.83099	2.13767	2.01173
MSTRG.4803.1	4.88748	0.0418876		0	0	0	0.915496	0	15.088
MSTRG.4830.1	1.43755	3.69E-05		82.0249	101.592	145.038	214.226	361.266	314.836
MSTRG.4988.2	-1.94674	0.0124398	PLIN4,SEMA6B	83.0502	12.4762	24.6873	5.49297	9.6195	16.0938
MSTRG.5054.1	1.01341	0.00246974	KANK3,LOC102148262	95.3539	156.843	110.064	303.945	194.528	233.361
MSTRG.5097.1	1.90053	0.0139076	SLN	7.17718	2.67347	18.5154	18.3099	59.8547	27.1584
MSTRG.5125.1	1.4895	3.58E-07		181.48	138.129	152.238	438.522	346.302	539.144
MSTRG.5271.1	-1.07016	0.00012878	ZSWIM4	1538.99	1212.86	1021.44	473.311	639.163	684.994
MSTRG.5689.1	1.64191	0.00514759	PATZ1	22.5568	8.0204	8.22909	43.9438	35.2715	41.2405
MSTRG.5897.3	2.36314	0.00435191		9.2278	5.34693	3.08591	21.0564	59.8547	10.0587
MSTRG.6089.1	1.6727	0.000202449	POLE,PGAM5,ANKLE2	37.9365	20.4966	17.4868	66.8312	82.3002	92.5396
MSTRG.6195.3	-1.46781	0.00450419	DTNA,LOC106780929	125.088	43.6666	63.7754	26.5494	37.4092	20.1173
MSTRG.6201.2	1.12922	0.00856487	LOC111774728,ZNF24,ZNF396	35.8859	64.1632	30.8591	115.352	100.47	71.4164
MSTRG.6355.1	1.7677	0.0149651		15.3797	8.0204	101.835	121.761	205.216	98.5748
MSTRG.6367.1	-1.48164	1.43E-05	LOC111774920	667.477	321.707	425.855	177.606	188.115	140.821
MSTRG.6413.9	-1.23809	0.0132832	ASPH,CLVS1	79.9743	34.7551	63.7754	33.8733	20.3078	21.1232
MSTRG.642.1	-1.38843	0.0470273	LOC106782183	42.0377	68.619	73.0332	7.32397	9.6195	53.3109
MSTRG.6485.1	1.68458	0.00671618		13.329	4.45578	11.315	34.7888	26.7208	31.1818
MSTRG.6499.1	2.85898	0.000262514		6.15187	6.23809	5.14318	88.8031	16.0325	22.129
MSTRG.6508.1	-1.03022	0.00252466	STK3	103.556	89.1155	108.007	45.7748	48.0975	53.3109
MSTRG.6517.1	-1.24094	0.0222446	YWHAZ	43.0631	23.17	58.6322	17.3944	19.239	16.0938
MSTRG.6700.1	1.5614	0.00840127		34.8606	33.8639	5.14318	62.2537	76.956	79.4634
MSTRG.6840.1	-5.42271	0.0305474	LOC102148802	23.5822	0	0	0	0	0
MSTRG.7211.1	-4.53191	0.00228425	TBX18	62.544	4.45578	1.02864	1.83099	1.06883	0
MSTRG.7260.4	2.40338	0.00901707		6.15187	1.78231	2.05727	8.23946	17.1013	27.1584
MSTRG.7305.1	1.4548	6.54E-06	SLC16A10	95.3539	106.939	118.293	385.424	273.621	219.279
MSTRG.7338.1	-2.01444	0.000143799	CEP85L	207.113	47.2312	126.522	34.7888	34.2027	25.1466
MSTRG.7380.1	1.68123	1.38E-06	LOC102148964,AKAP7	47.1643	51.687	81.2622	164.789	222.317	190.109
MSTRG.7399.1	-2.00289	4.56E-05		124.063	52.5782	123.436	25.6339	33.1338	16.0938
MSTRG.7416.1	1.31437	0.0227967	PEX3	27.6834	10.6939	14.4009	47.6058	25.652	57.3343
MSTRG.7468.1	-2.29346	0.00645422	SLC25A10,LOC111775561,MRPL12,HGS	63.5693	23.17	14.4009	10.9859	8.55067	1.00587
MSTRG.7608.8	-1.05939	0.0459502	ARSG,SLC16A6	25.6328	57.9251	79.205	21.0564	32.065	25.1466
MSTRG.7639.1	1.04641	0.0165162	FTSJ3,PSMC5	29.734	38.3197	20.5727	65.0002	67.3365	51.2991
MSTRG.80.1	1.14996	0.00123612	GRK5	61.5187	131	106.978	254.508	195.597	215.255
MSTRG.8222.1	-1.2506	0.0159567	GSG1L2,DHRS7C	196.86	47.2312	131.665	35.7043	59.8547	62.3636
MSTRG.8238.2	4.15864	0.0150774	MYH13,MYH2	0	0.891155	0	6.40847	5.34417	7.04106
MSTRG.8300.1	1.26891	0.0143357		35.8859	31.1904	11.315	82.3946	51.304	55.3226
MSTRG.835.1	1.08152	6.99E-06	ZNF609	377.314	483.006	488.602	920.989	903.165	1031.01
MSTRG.8394.1	-2.21179	0.00107644	OR4BC1P,OR4A158P	57.4174	25.8435	42.1741	16.4789	3.2065	7.04106
MSTRG.8396.1	-1.34317	0.0188481	OR4B18P	50.2402	21.3877	48.3459	21.0564	13.8948	12.0704
MSTRG.8466.2	4.42666	0.0399945	POLR2G,TAF6L	0	0	0	5.49297	1.06883	5.02933
MSTRG.8575.1	3.79793	0.0467664	LOC111775972,KAT5	1.02531	0	0	5.49297	1.06883	8.04692
MSTRG.8673.1	-1.85386	3.66E-06	MRPL23	6699.38	3019.23	2103.56	1024.44	1042.11	1204.02
MSTRG.9112.1	1.19544	0.00544768	MIR365-2,MIR193B	87.1514	34.7551	77.1477	117.183	204.147	133.78
MSTRG.920.2	-1.16523	0.0160974		90.2274	46.3401	48.3459	19.2254	34.2027	29.1701
MSTRG.9355.1	2.76535	0.0231295	EIF4E1B	2.05062	1.78231	1.02864	2.74649	23.5143	7.04106
MSTRG.9384.1	-3.76305	0.00671658	LOC100059078	33.8353	2.67347	4.11454	0.915496	1.06883	1.00587
MSTRG.9561.3	-1.12758	0.000187969	PKD2L2,LOC11167804,MYOT	6524.05	5452.09	4355.24	1742.19	2568.41	3164.45
MSTRG.9658.1	1.50631	0.00808796		11.2784	16.0408	33.945	40.2818	45.9599	87.5103
MSTRG.9659.1	3.09684	1.87E-13		115.86	40.9931	64.8041	849.58	625.268	417.434
MSTRG.9710.1	-7.52344	2.02E-05	LOC111767876	6396.91	663.911	7.20045	12.8169	7.48184	18.1056
MSTRG.9711.1	-8.25784	1.07E-06	LOC111767879	4749.24	457.163	17.4868	2.74649	4.27534	10.0587
MSTRG.9884.1	-1.59824	2.30E-05	TMEM182	743.35	373.394	347.679	144.648	208.423	130.762
