# Supplementary material for: Pilot Study on the Profiling and Functional Analysis of mRNA, miRNA, and lncRNA in the Skeletal Muscle of Mongolian Horses, Xilingol Horses, and Grassland-Thoroughbreds
Source: Animals (Basel). 2025 Apr 13;15(8):1123. doi: 10.3390/ani15081123 (PMC12024394; doi:10.3390/ani15081123)
Supplement: Supplementary file 1 [file animals-15-01123-s001.zip › Table S5 Differentially expressed miRNA between the different groups.xlsx]

## Sheet: Sheet1
Chr	miRNA	start	end	strand	length(bp)	information
NC_009150.3	eca-miR-100	29549423	29549444	-	21	ID=MIMAT0012980;Alias=MIMAT0012980;Name=eca-miR-100;Derives_from=MI0012732
NC_009175.3	eca-miR-106a	106692747	106692769	-	22	ID=MIMAT0013194;Alias=MIMAT0013194;Name=eca-miR-106a;Derives_from=MI0012942
NC_009156.3	eca-miR-106b	8034729	8034749	-	20	ID=MIMAT0013054;Alias=MIMAT0013054;Name=eca-miR-106b;Derives_from=MI0012797
NC_009144.3	eca-miR-107b	38749414	38749436	+	22	ID=MIMAT0012886;Alias=MIMAT0012886;Name=eca-miR-107b;Derives_from=MI0012643
NC_009151.3	eca-miR-122	75662544	75662565	+	21	ID=MIMAT0012995;Alias=MIMAT0012995;Name=eca-miR-122;Derives_from=MI0012747
NC_009144.3	eca-miR-1296	52479508	52479529	-	21	ID=MIMAT0012890;Alias=MIMAT0012890;Name=eca-miR-1296;Derives_from=MI0012647
NC_009154.3	eca-miR-132	45639839	45639860	-	21	ID=MIMAT0013021;Alias=MIMAT0013021;Name=eca-miR-132;Derives_from=MI0012770
NC_009154.3	eca-miR-142-3p	32583175	32583197	-	22	ID=MIMAT0013023;Alias=MIMAT0013023;Name=eca-miR-142-3p;Derives_from=MI0012771
NC_009154.3	eca-miR-142-5p	32583213	32583233	-	20	ID=MIMAT0013022;Alias=MIMAT0013022;Name=eca-miR-142-5p;Derives_from=MI0012771
NC_009154.3	eca-miR-144	42750585	42750604	-	19	ID=MIMAT0013024;Alias=MIMAT0013024;Name=eca-miR-144;Derives_from=MI0012772
NC_009157.3	eca-miR-146a	19243309	19243330	-	21	ID=MIMAT0013065;Alias=MIMAT0013065;Name=eca-miR-146a;Derives_from=MI0012809
NC_009149.3	eca-miR-148b-5p	71148034	71148055	+	21	ID=MIMAT0012971;Alias=MIMAT0012971;Name=eca-miR-148b-5p;Derives_from=MI0012724
NC_009160.3	eca-miR-15a	21138783	21138804	+	21	ID=MIMAT0013083;Alias=MIMAT0013083;Name=eca-miR-15a;Derives_from=MI0012829
NC_009148.3	eca-miR-15b	15685192	15685213	+	21	ID=MIMAT0012954;Alias=MIMAT0012954;Name=eca-miR-15b;Derives_from=MI0012706
NC_009148.3	eca-miR-16	15685339	15685360	+	21	ID=MIMAT0012955_1;Alias=MIMAT0012955;Name=eca-miR-16;Derives_from=MI0012707
NC_009160.3	eca-miR-17	61792416	61792438	+	22	ID=MIMAT0013084;Alias=MIMAT0013084;Name=eca-miR-17;Derives_from=MI0012831
NC_009147.3	eca-miR-182	84467103	84467127	-	24	ID=MIMAT0012937;Alias=MIMAT0012937;Name=eca-miR-182;Derives_from=MI0012691
NW_001875797.1	eca-miR-185	1055216	1055237	+	21	ID=MIMAT0034461;Alias=MIMAT0034461;Name=eca-miR-185;Derives_from=MI0028070
NC_009148.3	eca-miR-186	90710661	90710682	+	21	ID=MIMAT0012956;Alias=MIMAT0012956;Name=eca-miR-186;Derives_from=MI0012708
NC_009160.3	eca-miR-18a	61792556	61792578	+	22	ID=MIMAT0013085;Alias=MIMAT0013085;Name=eca-miR-18a;Derives_from=MI0012832
NC_009159.3	eca-miR-191a	38001165	38001187	+	22	ID=MIMAT0013079;Alias=MIMAT0013079;Name=eca-miR-191a;Derives_from=MI0012825
NC_009148.3	eca-miR-197	58536559	58536580	-	21	ID=MIMAT0012959;Alias=MIMAT0012959;Name=eca-miR-197;Derives_from=MI0012711
NC_009160.3	eca-miR-19a	61792740	61792762	+	22	ID=MIMAT0013086;Alias=MIMAT0013086;Name=eca-miR-19a;Derives_from=MI0012833
NC_009145.3	eca-miR-200b	48455075	48455096	-	21	ID=MIMAT0012910;Alias=MIMAT0012910;Name=eca-miR-200b;Derives_from=MI0012666
NC_009163.3	eca-miR-206	49820638	49820659	+	21	ID=MIMAT0013098;Alias=MIMAT0013098;Name=eca-miR-206;Derives_from=MI0012845
NC_009144.3	eca-miR-208b	161511741	161511762	-	21	ID=MIMAT0012900;Alias=MIMAT0012900;Name=eca-miR-208b;Derives_from=MI0012656
NC_009160.3	eca-miR-20a	61792870	61792892	+	22	ID=MIMAT0013088;Alias=MIMAT0013088;Name=eca-miR-20a;Derives_from=MI0012835
NC_009175.3	eca-miR-223	48492656	48492677	+	21	ID=MIMAT0013205;Alias=MIMAT0013205;Name=eca-miR-223;Derives_from=MI0012953
NC_009166.3	eca-miR-23b	2317932	2317952	-	20	ID=MIMAT0013113;Alias=MIMAT0013113;Name=eca-miR-23b;Derives_from=MI0012863
NC_009175.3	eca-miR-2483	99522627	99522650	-	23	ID=MIMAT0034700;Alias=MIMAT0034700;Name=eca-miR-2483;Derives_from=MI0028333
NC_009156.3	eca-miR-25	8034257	8034278	-	21	ID=MIMAT0013057;Alias=MIMAT0013057;Name=eca-miR-25;Derives_from=MI0012801
NC_009165.3	eca-miR-296	45210459	45210480	-	21	ID=MIMAT0013107;Alias=MIMAT0013107;Name=eca-miR-296;Derives_from=MI0012857
NC_009147.3	eca-miR-29b	85327115	85327137	-	22	ID=MIMAT0012941;Alias=MIMAT0012941;Name=eca-miR-29b;Derives_from=MI0012695
NC_009167.3	eca-miR-323-3p	42898354	42898374	+	20	ID=MIMAT0013132;Alias=MIMAT0013132;Name=eca-miR-323-3p;Derives_from=MI0012881
NC_009146.3	eca-miR-328	17669433	17669454	-	21	ID=MIMAT0012929;Alias=MIMAT0012929;Name=eca-miR-328;Derives_from=MI0012684
NC_009171.3	eca-miR-331	20407880	20407900	+	20	ID=MIMAT0013188;Alias=MIMAT0013188;Name=eca-miR-331;Derives_from=MI0012934
NC_009157.3	eca-miR-340-5p	2525733	2525754	+	21	ID=MIMAT0013066;Alias=MIMAT0013066;Name=eca-miR-340-5p;Derives_from=MI0012811
NC_009175.3	eca-miR-374b	55436024	55436045	-	21	ID=MIMAT0013214;Alias=MIMAT0013214;Name=eca-miR-374b;Derives_from=MI0012960
NC_009159.3	eca-miR-425	38001669	38001692	+	23	ID=MIMAT0034749;Alias=MIMAT0034749;Name=eca-miR-425;Derives_from=MI0028397
NC_009154.3	eca-miR-451	42750442	42750463	-	21	ID=MIMAT0013041;Alias=MIMAT0013041;Name=eca-miR-451;Derives_from=MI0012785
NC_009170.3	eca-miR-486-3p	3709614	3709634	+	20	ID=MIMAT0013187;Alias=MIMAT0013187;Name=eca-miR-486-3p;Derives_from=MI0012931
NC_009170.3	eca-miR-486-5p	3709572	3709593	+	21	ID=MIMAT0013186;Alias=MIMAT0013186;Name=eca-miR-486-5p;Derives_from=MI0012931
NC_009165.3	eca-miR-499-3p	25813294	25813315	+	21	ID=MIMAT0013109;Alias=MIMAT0013109;Name=eca-miR-499-3p;Derives_from=MI0012858
NC_009165.3	eca-miR-499-5p	25813257	25813277	+	20	ID=MIMAT0013108;Alias=MIMAT0013108;Name=eca-miR-499-5p;Derives_from=MI0012858
NC_009144.3	eca-miR-7	94575000	94575022	-	22	ID=MIMAT0012905;Alias=MIMAT0012905;Name=eca-miR-7;Derives_from=MI0012661
NC_009166.3	eca-miR-8951	19174870	19174893	+	23	ID=MIMAT0034480;Alias=MIMAT0034480;Name=eca-miR-8951;Derives_from=MI0028098
NC_009150.3	eca-miR-8992	44932200	44932223	+	23	ID=MIMAT0034529;Alias=MIMAT0034529;Name=eca-miR-8992;Derives_from=MI0028148
NC_009168.3	eca-miR-9040	38044757	38044780	+	23	ID=MIMAT0034582;Alias=MIMAT0034582;Name=eca-miR-9040;Derives_from=MI0028204
NC_009162.3	eca-miR-9179	53789317	53789339	-	22	ID=MIMAT0034759;Alias=MIMAT0034759;Name=eca-miR-9179;Derives_from=MI0028408
NC_009162.3	eca-miR-9180	33436594	33436616	+	22	ID=MIMAT0034761;Alias=MIMAT0034761;Name=eca-miR-9180;Derives_from=MI0028410
NC_009160.3	eca-miR-92a	61793159	61793180	+	21	ID=MIMAT0013089;Alias=MIMAT0013089;Name=eca-miR-92a;Derives_from=MI0012836
NC_009148.3	eca-miR-92b	42707140	42707161	-	21	ID=MIMAT0012966;Alias=MIMAT0012966;Name=eca-miR-92b;Derives_from=MI0012719
NC_009156.3	eca-miR-93	8034501	8034523	-	22	ID=MIMAT0013060;Alias=MIMAT0013060;Name=eca-miR-93;Derives_from=MI0012804
NC_009147.3	eca-miR-96	84471819	84471841	-	22	ID=MIMAT0012950;Alias=MIMAT0012950;Name=eca-miR-96;Derives_from=MI0012702

## Sheet: DEMIRs_MGvsCY
Gene	log2FoldChange	pvalue	MG_1	MG_2	MG_3	CY_1	CY_2	CY_3
eca-miR-96	-5.3266	0.0170865	6.50186	11.044	0	0	0	0
eca-miR-182	-2.21424	0.0041405	69.3532	69.0252	14.6481	14.798	3.74279	13.7274
eca-miR-132	-1.3186	0.0426355	110.532	40.0346	33.291	19.1503	32.4375	22.879
eca-miR-29b	-1.30776	0.0415999	53.0985	113.201	77.2352	61.8032	18.7139	17.8456
eca-miR-206	-1.21171	0.02469	80979.6	33468.9	50233.5	35819.8	26310.6	8973.61
eca-miR-331	-1.10625	0.0123433	371.69	560.484	299.619	193.244	163.435	214.605
eca-miR-340-5p	-1.02197	0.0345351	1028.38	934.601	2271.78	755.566	854.604	476.341
eca-miR-328	1.00009	0.0437999	849.577	630.89	502.029	1475.44	596.351	1892.09
eca-miR-107b	1.14745	0.0429126	55.2658	75.9277	82.5617	263.752	66.1226	142.307
eca-miR-17	1.15856	0.0275208	88.8588	136.67	190.425	503.13	239.539	185.32
eca-miR-106a	1.15856	0.0275208	88.8588	136.67	190.425	503.13	239.539	185.32
eca-miR-16	1.45366	0.0110167	247.071	516.308	616.55	2418.16	646.255	713.825
eca-miR-323-3p	1.45368	0.0244303	68.2696	40.0346	35.9543	46.1348	91.0745	257.16
eca-miR-186	1.46403	0.0023443	1200.68	1783.61	1432.85	6804.45	2787.13	2593.56
eca-miR-92b	1.50374	0.0106877	35.7602	24.8491	25.3012	128.829	53.6466	61.7733
eca-miR-93	1.56773	0.00258529	326.177	508.025	713.76	2622.72	1106.62	858.421
eca-miR-191a	1.58676	0.00332237	3307.28	4736.51	4293.21	23929.2	5807.56	7319.45
eca-miR-486-5p	1.64302	0.00183798	209134	356761	186221	1.42544e+06	448825	474740
eca-miR-486-3p	1.64758	0.00219454	358.686	637.793	511.35	2950.89	890.784	881.3
eca-miR-92a	1.71076	0.00168068	9647.68	12949.1	9284.2	68337.8	17384	18634.5
eca-miR-185	1.95213	0.00366096	28.1747	70.4057	50.6024	352.539	41.1707	181.202
eca-miR-142-3p	2.2402	0.000256609	46.5967	75.9277	85.225	667.649	172.168	140.477
eca-miR-425	2.28968	0.0133514	3.25093	9.66353	10.6531	76.6012	4.99039	32.0306
eca-miR-223	2.70165	0.00010398	35.7602	28.9906	38.6176	510.094	58.637	103.871
eca-miR-25	2.92397	5.03E-07	2846.73	3315.97	2460.87	46127	9660.14	9659.52
eca-miR-15b	3.20676	1.84E-08	23.8402	34.5126	58.5922	620.644	203.358	252.127
eca-miR-296	3.5	0.00111855	3.25093	1.3805	3.99492	78.3421	7.48558	12.3547
eca-miR-142-5p	3.58795	3.70E-08	65.0186	136.67	118.516	2893.44	446.64	506.084
eca-miR-2483	3.66668	0.000287085	1.08364	5.52201	2.66328	80.9535	23.7043	10.5243
eca-miR-144	4.16191	4.37E-10	14.0874	15.1855	18.643	603.234	109.788	143.223
eca-miR-18a	4.84209	0.00391771	1.08364	0	0	27.855	4.99039	5.94854
eca-miR-9180	4.97131	0.00229356	0	1.3805	0	27.855	8.73317	5.94854

## Sheet: DEMIRs_XLvsCY
Gene	log2FoldChange	pvalue	XL_1	XL_2	XL_3	CY_1	CY_2	CY_3
eca-miR-499-3p	-4.70668	0.0383065	4.32844	6.12315	0.997392	0	0	0
eca-miR-8992	-3.0456	0.0100903	27.4134	4.59236	10.9713	2.62453	0	2.19057
eca-miR-499-5p	-2.55372	0.000132383	26171.2	6525.74	3342.26	3457.38	1776.78	904.268
eca-miR-122	-2.27173	0.000563908	1282.66	1931.85	10731.9	1166.17	1118.85	604.16
eca-miR-206	-1.98514	0.000952363	175460	61987.7	44522.6	35999.8	26631.5	8591.86
eca-miR-208b	-1.78368	0.000955928	163.038	179.102	104.726	57.7397	51.7754	21.4676
eca-miR-132	-1.55952	0.00740347	41.8415	102.563	71.8123	19.2466	32.8332	21.9057
eca-miR-100	-1.43915	0.00092113	50478.2	39477.5	36711	17811.8	19501.7	9401.06
eca-miR-29b	-1.37528	0.0395795	122.639	96.4396	35.9061	62.1139	18.9422	17.0865
eca-miR-200b	-1.2238	0.0362676	54.8269	145.425	53.8592	40.2428	41.6729	27.1631
eca-miR-146a	-1.17211	0.00416793	828.174	955.211	1272.67	503.91	386.422	465.715
eca-miR-23b	-1.11257	0.0193187	5543.28	2508.96	2257.1	1251.03	2039.45	1477.76
eca-miR-20a	1.02586	0.0360518	558.368	546.491	383.996	1597.47	915.541	518.289
eca-miR-92a	1.22228	0.0264236	16220.1	11583.5	16822	68681.4	17596.1	17841.8
eca-miR-7	1.23622	0.0279227	2270.99	3733.59	1965.86	10790.3	6007.21	1978.96
eca-miR-19a	1.34008	0.0396546	27.4134	19.9002	16.9557	91.8587	41.6729	28.9155
eca-miR-186	1.34779	0.00566484	1473.11	1974.72	1323.54	6838.66	2821.13	2483.23
eca-miR-374b	1.3726	0.00863597	131.296	108.686	117.692	540.654	175.531	209.857
eca-miR-191a	1.40003	0.0097631	5129.2	4012.19	4854.31	24049.5	5878.41	7008.08
eca-miR-197	1.44879	0.00192832	2711.04	2244.13	2314.95	8658.33	3146.94	8038.52
eca-miR-486-3p	1.49718	0.00463686	497.77	598.538	572.503	2965.72	901.65	843.808
eca-miR-185	1.57918	0.0151704	85.1259	45.9236	59.8435	354.312	41.6729	173.493
eca-miR-106b	1.62461	0.00423337	33.1847	36.7389	38.8983	189.841	75.7689	70.5364
eca-miR-15a	1.64144	0.0121255	11.5425	15.3079	15.9583	65.6133	36.6217	31.9823
eca-miR-93	1.66547	0.000806644	427.072	502.098	513.657	2635.91	1120.12	821.902
eca-miR-16	1.93296	0.000360833	331.847	307.688	347.093	2430.32	654.139	683.458
eca-miR-148b-5p	1.95694	0.0179267	8.65687	3.06157	6.98175	33.2441	22.7307	17.5246
eca-miR-1296	1.97762	0.0199654	54.8269	1.53079	17.9531	157.472	20.2051	113.91
eca-miR-486-5p	2.00887	9.43E-05	166775	179414	235583	1.4326e+06	454301	454544
eca-miR-425	2.1227	0.0160622	8.65687	6.12315	10.9713	76.9863	5.05126	30.668
eca-miR-8951	2.3126	0.0217127	0	6.12315	5.98435	34.9938	12.6282	13.5815
eca-miR-25	2.39999	4.51E-05	3592.6	4988.83	3807.05	46358.9	9777.98	9248.59
eca-miR-9180	2.61422	0.0331721	1.44281	0	4.98696	27.995	8.83971	5.69549
eca-miR-15b	2.73255	5.16E-07	70.6978	48.9852	41.8905	623.764	205.839	241.401
eca-miR-18a	2.75758	0.0468272	0	6.12315	0	27.995	5.05126	5.69549
eca-miR-9040	2.8877	0.0456427	2.88562	0	0.997392	19.2466	5.05126	4.38114
eca-miR-2483	2.92347	0.00268345	1.44281	12.2463	1.99478	81.3605	23.9935	10.0766
eca-miR-142-3p	3.024	2.18E-06	37.5131	59.7007	23.9374	671.006	174.269	134.501
eca-miR-142-5p	3.39385	3.04E-07	72.1406	182.164	111.708	2907.98	452.088	484.554
eca-miR-223	3.4002	1.68E-06	20.1994	21.431	21.9426	512.659	59.3523	99.4519
eca-miR-296	3.7475	0.000822213	0	3.06157	3.98957	78.736	7.57689	11.8291
eca-miR-451	3.98871	8.98E-09	141.396	298.503	58.8462	5879.83	939.535	1082.14
eca-miR-9179	4.51672	0.0475275	0	0	0	13.9975	2.52563	0
eca-miR-144	5.44876	4.35E-12	7.21406	12.2463	0.997392	606.267	111.128	137.13
