# Supplementary material for: Pilot Study on the Profiling and Functional Analysis of mRNA, miRNA, and lncRNA in the Skeletal Muscle of Mongolian Horses, Xilingol Horses, and Grassland-Thoroughbreds
Source: Animals (Basel). 2025 Apr 13;15(8):1123. doi: 10.3390/ani15081123 (PMC12024394; doi:10.3390/ani15081123)
Supplement: Supplementary file 1 [file animals-15-01123-s001.zip › Table S6 Functional enrichment of differentially expressed genes.xlsx]

## Sheet: DEGs_MGvsCY_Enrichment
Category	ID	Term	Count	PValue	Genes
BP	GO:0072593	reactive oxygen species metabolic process	3	0.0034400761310532674	ATP5IF1, SESN1, PDK4
BP	GO:0048870	cell motility	3	0.00887284046973809	ACTB, IER2, ACTG1
BP	GO:0007015	actin filament organization	4	0.01974760043908141	TMOD1, ACTC1, XIRP1, XIRP2
BP	GO:0042773	ATP synthesis coupled electron transport	2	0.028890135481162687	NDUFA7, NDUFS1
BP	GO:0006468	protein phosphorylation	6	0.032668390601365505	CLK1, MAP2K1, PHKG1, PDK4, SGK1, NRBP1
BP	GO:0051621	regulation of norepinephrine uptake	2	0.008339865452698778	ACTB, ACTG1
BP	GO:0072749	cellular response to cytochalasin B	2	0.008339865452698778	ACTB, ACTG1
BP	GO:0150111	regulation of transepithelial transport	2	0.012483996073358391	ACTB, ACTG1
BP	GO:0009267	cellular response to starvation	3	0.013327533392094847	RRAGA, RRAGD, PDK4
BP	GO:0071896	protein localization to adherens junction	2	0.020721003298828446	ACTB, ACTG1
BP	GO:0055008	cardiac muscle tissue morphogenesis	2	0.028890135481162687	ACTC1, XIRP2
BP	GO:0001738	morphogenesis of a polarized epithelium	2	0.028890135481162687	ACTB, ACTG1
BP	GO:1990253	cellular response to leucine starvation	2	0.028890135481162687	RRAGA, SESN1
BP	GO:0045176	apical protein localization	2	0.028890135481162687	ACTB, ACTG1
BP	GO:1900242	regulation of synaptic vesicle endocytosis	2	0.032949421247776146	ACTB, ACTG1
BP	GO:0034333	adherens junction assembly	2	0.032949421247776146	ACTB, ACTG1
BP	GO:0061462	protein localization to lysosome	2	0.03699194507937663	RRAGA, RTN4
CC	GO:0005925	focal adhesion	7	3.7784018491226246E-5	MAP2K1, CAV3, XIRP1, XIRP2, NEXN, ACTB, ACTG1
CC	GO:0030018	Z disc	6	4.439622819934396E-5	LOC111771872, NRAP, XIRP2, HSPB1, NEXN, CRYAB
CC	GO:0097433	dense body	2	0.020953479364455678	ACTB, ACTG1
CC	GO:0015629	actin cytoskeleton	4	0.030405236351504404	ACTC1, ARPC5, ACTB, ACTG1
CC	GO:0005856	cytoskeleton	5	0.03535453726307079	TMOD1, ACTC1, DMD, ACTB, ACTG1
CC	GO:0005634	nucleus	36	8.42761296104368E-5	LOC100629234, CDKN1A, RNF34, HSPB8, SETD7, HSPB1, PPM1K, ACTB, ACTG1, HINT3, LOC111771872, SESN1, ANKRD1, BANF1, ANKRD2, ZNF148, LMCD1, DDX17, EGLN1, LOC100630794, MAP2K1, DUSP1, FOS, ARPC5, USP28, MLF1, SCAMP3, CLK1, RRAGA, PITHD1, RRAGD, ID1, ASB4, SGK1, CRYAB, ATF3
CC	GO:0005737	cytoplasm	32	2.4173090981175589E-4	LOC100061787, RNF34, SRXN1, HSPB8, HSPB1, ACTB, ACTG1, UGP2, HINT3, NMRK2, LOC111771872, SESN1, DMD, BANF1, EIF4EBP3, GLUL, EIF4E, IER2, DDX17, EGLN1, LOC100630794, DUSP1, ARPC5, MLF1, NRBP1, ACTC1, ID1, S100P, DYNLRB1, CRYAB, ISCU, TUBA8
CC	GO:0070160	tight junction	2	0.012624711283197757	ACTB, ACTG1
CC	GO:0030027	lamellipodium	4	0.014051251218959395	ACTC1, ARPC5, ACTB, ACTG1
CC	GO:1990131	Gtr1-Gtr2 GTPase complex	2	0.016797817561649955	RRAGA, RRAGD
CC	GO:0098871	postsynaptic actin cytoskeleton	2	0.016797817561649955	ACTB, ACTG1
CC	GO:0044305	calyx of Held	2	0.029212757705056287	ACTB, ACTG1
MF	GO:0061629	RNA polymerase II-specific DNA-binding transcription factor binding	4	0.006342287080387487	ANKRD1, HSPB1, FOS, ANKRD2
MF	GO:0031625	ubiquitin protein ligase binding	5	0.010814628471087736	RRAGA, ASB4, RTN4, SCAMP3, ACTG1
MF	GO:0005524	ATP binding	12	0.02825873967251791	DDX17, CLK1, MAP2K1, ACTC1, PHKG1, PDK4, SGK1, GLUL, ACTB, SCAMP3, NRBP1, ACTG1
MF	GO:0098973	structural constituent of postsynaptic actin cytoskeleton	2	0.03655191806484723	ACTB, ACTG1
MF	GO:0050998	nitric-oxide synthase binding	2	0.044493602481157295	ACTB, ACTG1
MF	GO:0042803	protein homodimerization activity	7	0.005847669870090001	RRAGA, HSPB8, HSPB1, CRYL1, S100P, CRYAB, ATF3
MF	GO:0016787	hydrolase activity	5	0.006710524654681945	DDX17, ACTC1, ACTB, TUBA8, ACTG1
MF	GO:0030957	Tat protein binding	2	0.020472463943355067	ACTB, ACTG1
KEGG	ecb04820	Cytoskeleton in muscle cells	12	6.768460297167836E-8	TMOD1, ACTC1, MYOT, LOC111771872, NRAP, ANKRD1, XIRP1, XIRP2, DMD, ANKRD2, ACTB, ACTG1
KEGG	ecb04150	mTOR signaling pathway	5	0.012468658149921296	MAP2K1, RRAGA, RRAGD, SGK1, EIF4E
KEGG	ecb04814	Motor proteins	5	0.025808538301048456	ACTC1, DYNLRB1, ACTB, TUBA8, ACTG1
KEGG	ecb04068	FoxO signaling pathway	4	0.042518618533002504	CDKN1A, MAP2K1, SETD7, SGK1
KEGG	ecb04810	Regulation of actin cytoskeleton	5	0.04313586441551946	MAP2K1, RRAS2, ARPC5, ACTB, ACTG1
KEGG	ecb05020	Prion disease	8	8.299304750175522E-4	PRNP, NDUFA7, PSMD11, CAV3, VDAC3, NDUFS1, NDUFV3, TUBA8
KEGG	ecb05205	Proteoglycans in cancer	7	0.0010556860271504957	CDKN1A, MAP2K1, CAV3, LUM, RRAS2, ACTB, ACTG1
KEGG	ecb05208	Chemical carcinogenesis - reactive oxygen species	7	0.0025099768901098328	NDUFA7, MAP2K1, LOC100061787, VDAC3, NDUFS1, FOS, NDUFV3
KEGG	ecb05410	Hypertrophic cardiomyopathy	5	0.0025871284956076445	ACTC1, CAV3, DMD, ACTB, ACTG1
KEGG	ecb05414	Dilated cardiomyopathy	5	0.0030822276558981586	ACTC1, CAV3, DMD, ACTB, ACTG1
KEGG	ecb05132	Salmonella infection	7	0.0035111606287300144	MAP2K1, FOS, DYNLRB1, ARPC5, ACTB, TUBA8, ACTG1
KEGG	ecb05012	Parkinson disease	7	0.0038556518618716195	NDUFA7, PSMD11, DUSP1, VDAC3, NDUFS1, NDUFV3, TUBA8
KEGG	ecb05010	Alzheimer disease	8	0.005848672816314986	NDUFA7, MAP2K1, PSMD11, VDAC3, NDUFS1, NDUFV3, RTN4, TUBA8
KEGG	ecb05135	Yersinia infection	5	0.009306301722281765	MAP2K1, FOS, ARPC5, ACTB, ACTG1
KEGG	ecb05100	Bacterial invasion of epithelial cells	4	0.009590393227560069	CAV3, ARPC5, ACTB, ACTG1
KEGG	ecb05418	Fluid shear stress and atherosclerosis	5	0.010215741423250983	CAV3, DUSP1, FOS, ACTB, ACTG1
KEGG	ecb04921	Oxytocin signaling pathway	5	0.01093450989675193	CDKN1A, MAP2K1, FOS, ACTB, ACTG1
KEGG	ecb04210	Apoptosis	5	0.01168531294339565	MAP2K1, FOS, ACTB, TUBA8, ACTG1
KEGG	ecb05412	Arrhythmogenic right ventricular cardiomyopathy	4	0.01294314435553883	CAV3, DMD, ACTB, ACTG1
KEGG	ecb05416	Viral myocarditis	4	0.01462253362282993	CAV3, DMD, ACTB, ACTG1
KEGG	ecb05022	Pathways of neurodegeneration - multiple diseases	8	0.018386468069408118	PRNP, NDUFA7, MAP2K1, PSMD11, VDAC3, NDUFS1, NDUFV3, TUBA8
KEGG	ecb05014	Amyotrophic lateral sclerosis	7	0.019281769054651694	NDUFA7, PSMD11, NDUFS1, NDUFV3, ACTB, TUBA8, ACTG1
KEGG	ecb04066	HIF-1 signaling pathway	4	0.025394496654911867	EGLN1, CDKN1A, MAP2K1, EIF4E
KEGG	ecb04928	Parathyroid hormone synthesis, secretion and action	4	0.027203568590341905	CDKN1A, MAP2K1, FOS, SGK1
KEGG	ecb05016	Huntington disease	6	0.02852200451095317	NDUFA7, PSMD11, VDAC3, NDUFS1, NDUFV3, TUBA8
KEGG	ecb05415	Diabetic cardiomyopathy	5	0.028856701297614782	NDUFA7, VDAC3, PDK4, NDUFS1, NDUFV3
KEGG	ecb04714	Thermogenesis	5	0.04370820065286867	NDUFA7, NDUFS1, NDUFV3, ACTB, ACTG1

## Sheet: DEGs_XLvsCY_Enrichment
Category	ID	Term	Count	PValue	Genes
BP	GO:0006936	muscle contraction	3	0.009723147228084095	MYL1, LMOD1, LMOD2
BP	GO:0007015	actin filament organization	4	0.0223682677681821	LMOD1, TMSB10, RHOBTB1, LMOD2
BP	GO:0051694	pointed-end actin filament capping	2	0.030280912011282423	LMOD1, LMOD2
BP	GO:0071398	cellular response to fatty acid	2	0.030280912011282423	PDK4, LPL
BP	GO:0009435	NAD biosynthetic process	2	0.038764895927412835	NAMPT, NMNAT3
BP	GO:0050821	protein stabilization	5	0.0014899695978011088	APOA2, FLOT1, CRYAB, CLU, PFN2
BP	GO:0055096	low-density lipoprotein particle mediated signaling	2	0.00874579484092603	LPL, CD36
BP	GO:1905907	negative regulation of amyloid fibril formation	2	0.026011208878504086	CRYAB, CLU
BP	GO:0010886	positive regulation of cholesterol storage	2	0.030280912011282423	LPL, CD36
BP	GO:0010744	positive regulation of macrophage derived foam cell differentiation	2	0.038764895927412835	LPL, CD36
BP	GO:0016567	protein ubiquitination	5	0.047371145808436876	TRIM63, KLHL21, ASB4, ASB11, RNF7
CC	GO:0030016	myofibril	5	8.985788117695645E-6	MYL1, MYL2, LMOD1, CAPN3, LMOD2
CC	GO:0005737	cytoplasm	28	0.006567470710560343	MTPN, IDI1, HSPB7, CLU, ARPP19, RHOBTB1, DCAF6, UGP2, NMRK2, SESN1, NAMPT, CAPN3, CD36, GLUL, TMSB10, EGLN1, LOC100630653, TRIM63, DYNLT3, KLHL21, ARPC5, MAPK14, KY, MYL2, UBA3, DYNLRB1, CRYAB, PFN2
CC	GO:0016460	myosin II complex	3	0.008239345661617667	MYL1, TNNC1, MYL3
CC	GO:0005739	mitochondrion	10	0.015708446372882073	CHCHD3, PDK4, IFI6, NMNAT3, NENF, CRYAB, GLUL, CLU, HIGD2A, COX6B1
CC	GO:0034366	spherical high-density lipoprotein particle	2	0.021181769837573333	APOA2, CLU
CC	GO:0031466	Cul5-RING ubiquitin ligase complex	2	0.021181769837573333	ASB4, RNF7
CC	GO:0005865	striated muscle thin filament	2	0.037807138345406915	LMOD1, LMOD2
CC	GO:0042627	chylomicron	2	0.037807138345406915	APOA2, LPL
MF	GO:0008307	structural constituent of muscle	3	0.001921037390829022	MYL1, MYL2, CAPN3
MF	GO:0003785	actin monomer binding	3	0.0034270729617497655	MYL2, TMSB10, PFN2
MF	GO:0008035	high-density lipoprotein particle binding	2	0.021725120617394452	APOA2, CD36
MF	GO:0031432	titin binding	2	0.026013831409970975	TRIM63, CAPN3
MF	GO:0003779	actin binding	4	0.03820576306091752	LMOD1, MYOZ2, PFN2, LMOD2
KEGG	ecb04932	Non-alcoholic fatty liver disease	6	0.0022929335747943935	NDUFB10, CYCS, NDUFS1, FOS, MAPK14, COX6B1
KEGG	ecb04216	Ferroptosis	4	0.003354987887380023	MAP1LC3A, TFRC, ACSL1, SLC40A1
KEGG	ecb04814	Motor proteins	6	0.006042799975679333	MYL1, MYL2, TNNC1, DYNLT3, MYL3, DYNLRB1
KEGG	ecb05415	Diabetic cardiomyopathy	6	0.006986372513990759	NDUFB10, PDK4, NDUFS1, CD36, MAPK14, COX6B1
KEGG	ecb03320	PPAR signaling pathway	4	0.010205485712091445	ACSL1, APOA2, LPL, CD36
KEGG	ecb04260	Cardiac muscle contraction	4	0.014252946991646821	MYL2, TNNC1, MYL3, COX6B1
KEGG	ecb05014	Amyotrophic lateral sclerosis	7	0.022635242759491435	MAP1LC3A, NDUFB10, CYCS, NDUFS1, MAPK14, PFN2, COX6B1
KEGG	ecb00760	Nicotinate and nicotinamide metabolism	3	0.03020667235808256	NMRK2, NAMPT, NMNAT3
KEGG	ecb04979	Cholesterol metabolism	3	0.03522005367366384	APOA2, LPL, CD36
KEGG	ecb00190	Oxidative phosphorylation	4	0.046476837261505075	NDUFB10, CYCS, NDUFS1, COX6B1
KEGG	ecb04714	Thermogenesis	5	0.048792835350545724	NDUFB10, ACSL1, NDUFS1, MAPK14, COX6B1
KEGG	ecb04820	Cytoskeleton in muscle cells	12	9.997328525470288E-8	TRIM63, MYL1, MYOT, MYL2, TNNC1, MYL3, LMOD1, ANKRD1, CAPN3, ANKRD2, MYOZ2, LMOD2
