# Supplementary material for: Pilot Study on the Profiling and Functional Analysis of mRNA, miRNA, and lncRNA in the Skeletal Muscle of Mongolian Horses, Xilingol Horses, and Grassland-Thoroughbreds
Source: Animals (Basel). 2025 Apr 13;15(8):1123. doi: 10.3390/ani15081123 (PMC12024394; doi:10.3390/ani15081123)
Supplement: Supplementary file 1 [file animals-15-01123-s001.zip › Table S7 Functional enrichment of differentially expressed lncRNA target genes.xlsx]

## Sheet: DELs target gene_MGvsCY
Category	ID	Term	Count	PValue	Genes
BP	GO:0006325	chromatin organization	6	0.0019982075913854303	KMT2E, BAG6, CBX5, CBX3, GATAD1, DEK
BP	GO:0045948	positive regulation of translational initiation	3	0.0050427639505611225	HABP4, POLR2G, UHMK1
BP	GO:0002250	adaptive immune response	5	0.007815756145534796	ANXA1, RIPK2, LOC100061035, LOC100052921, LOC100629885
BP	GO:0007015	actin filament organization	6	0.011730359402077579	TAGLN, MYO1B, MPRIP, MYO5A, EMP2, RHOBTB1
BP	GO:0018105	peptidyl-serine phosphorylation	4	0.020627524951775233	MAPKAPK3, PDPK1, DYRK1A, UHMK1
BP	GO:0006915	apoptotic process	6	0.023084655210892008	BAG6, NR4A1, RIPK2, EMP2, STK4, MCM2
BP	GO:0006468	protein phosphorylation	10	0.02584009925652471	DDR1, MYLK2, NEK9, LCK, RIPK2, GRK7, CDK20, PKN1, CDK13, STK4
BP	GO:0006406	mRNA export from nucleus	3	0.03314233832357984	CHTOP, NCBP2, HNRNPA2B1
BP	GO:0006367	transcription initiation at RNA polymerase II promoter	3	0.03747577942612982	TAF6L, POLR2G, TAF4
BP	GO:0006359	regulation of transcription by RNA polymerase III	2	0.03896382476382002	CSNK2B, LY6G5B
BP	GO:0043123	positive regulation of canonical NF-kappaB signal transduction	5	0.04217267509066025	S100A1, RIPK2, S100A13, TRIM13, KCNRG
BP	GO:0070252	actin-mediated cell contraction	2	0.04846642506923588	MYH2, EMP2
CC	GO:0016459	myosin complex	5	0.0016775581504022488	MYH7B, MYH2, MYO1B, MYH13, MYO5A
CC	GO:0005721	pericentric heterochromatin	3	0.008564885312938449	CBX5, CBX3, ATRX
CC	GO:0016324	apical plasma membrane	7	0.024730500046740787	SLC4A7, SLC12A2, ANXA1, EMP2, RAB27B, IL6R, PLB1
CC	GO:0016607	nuclear speck	7	0.025591264602323582	NR4A2, CHTOP, HABP4, DYRK1A, HSPB3, CDK13, UHMK1
CC	GO:0005634	nucleus	55	0.027326400056358974	MYLK2, PPP1R10, MEOX2, ZXDB, NFKBIZ, GATAD1, HABP4, CDK20, RFC4, ANXA1, NCBP2, S100A1, UBE2E3, ATRX, DYRK1A, RFX3, EMP2, FOXP2, UHMK1, TFDP2, MAPKAPK3, TFAM, ZNF674, RBMS3, MCM2, LOC100061341, AKAP7, TXN, STK4, RHOBTB1, BAG6, REPIN1, CCDC85A, UBC, PATZ1, PDLIM4, NKTR, NFE2, CHTOP, CBX5, TIPARP, CBX3, DEK, NR4A2, RNF146, ATOSA, NR4A1, HNRNPK, FABP7, UBE2N, FOSB, INSM2, TDRD10, PKN1, CDK13
CC	GO:0016328	lateral plasma membrane	4	0.03283208445049514	SLC4A7, SLC12A2, ANXA1, KCNB1
CC	GO:0030054	cell junction	4	0.03512737587702118	SCHIP1, EPB41L2, MRPS18B, SLC16A10
CC	GO:0034456	UTP-C complex	2	0.04625864286567602	CSNK2B, LY6G5B
CC	GO:0005737	cytoplasm	48	0.04747446918942674	MYLK2, TAGLN, GSKIP, HSPB3, BZW2, STK4, ARPP19, RHOBTB1, CDC14B, HERC3, ESPNL, GRK7, UBC, HABP4, CDK20, CCDC181, EIF4EBP2, NRBF2, NKTR, PHLDA3, NEK9, MYH7B, CLUH, ANXA1, NCBP2, S100A1, RIPK2, MYO5A, SMAD9, NAGA, YWHAZ, NR4A2, ATAT1, RNF146, TPX2, MYH2, MYO1B, HNRNPK, MAPKAPK3, EIF3I, HNRNPA2B1, CSNK2B, TFAM, LY6G5B, PKN1, MCM2, RBMS3, KANK3
MF	GO:0005524	ATP binding	31	5.7842091123281385E-5	DDR1, MYLK2, STK4, ATP5F1B, GRK7, CDK20, MYH13, VARS2, ABCF1, NEK9, MYH7B, RFC4, PDPK1, RIPK2, UBE2E3, GSS, ATRX, IQCA1L, DYRK1A, MYO5A, UHMK1, DHX40, MYH2, MYO1B, MAPKAPK3, LCK, UBE2N, MVD, PKN1, CDK13, MCM2
MF	GO:0003774	cytoskeletal motor activity	4	0.003933235162957962	MYH7B, MYH2, MYO1B, MYH13
MF	GO:0000146	microfilament motor activity	4	0.005940774755037366	MYH7B, MYH2, MYO1B, MYO5A
MF	GO:0051015	actin filament binding	8	0.007056344541480616	MYH7B, TAGLN, MYH2, MYO1B, ESPNL, MPRIP, MYH13, MYO5A
MF	GO:0035064	methylated histone binding	4	0.024127225368680942	KMT2E, CBX5, CBX3, ATRX
MF	GO:0051033	RNA transmembrane transporter activity	2	0.029669530215750917	TAGLN, SIDT2
MF	GO:0004674	protein serine/threonine kinase activity	8	0.041267949135137996	NEK9, RIPK2, PDPK1, CDK20, DYRK1A, PKN1, STK4, UHMK1
KEGG	ecb05320	Autoimmune thyroid disease	5	0.022769594584863228	LOC100061035, EQMHCB2, LOC100052921, LOC100056062, LOC100629885
KEGG	ecb05016	Huntington disease	9	0.03205017872264612	NDUFA7, NDUFB7, ATP5F1B, SP1, TFAM, POLR2G, NRBF2, TAF4, COX6A2
KEGG	ecb04151	PI3K-Akt signaling pathway	10	0.03209744352066303	NR4A1, IL4R, EGF, PDPK1, PPP2R3A, PKN1, LOC100052921, IL6R, YWHAZ, LOC100629885
KEGG	ecb04120	Ubiquitin mediated proteolysis	6	0.03354944347781001	KLHL9, HERC3, UBE2E3, UBC, UBE2N, RHOBTB1
KEGG	ecb05415	Diabetic cardiomyopathy	7	0.03932795583974129	NDUFA7, NDUFB7, ATP5F1B, SP1, MPC1, CYBA, COX6A2

## Sheet: DELs target gene__XLvsCY
Category	ID	Term	Count	PValue	Genes
BP	GO:0006367	transcription initiation at RNA polymerase II promoter	3	0.014169696483188889	TAF6L, POLR2G, TAF4
BP	GO:0006915	apoptotic process	5	0.015560387067483424	NR4A1, KAT5, STK4, STK3, ADAMTS20
BP	GO:0006936	muscle contraction	3	0.016901551394196277	MYH2, TNNI1, LMOD2
BP	GO:0006707	cholesterol catabolic process	2	0.02896236389883132	CYP27A1, CYP46A1
BP	GO:0071376	cellular response to corticotropin-releasing hormone stimulus	2	0.034654260944896785	NR4A2, NR4A1
BP	GO:0009116	nucleoside metabolic process	2	0.04593901889545631	LOC100065486, LOC100065392
CC	GO:0000786	nucleosome	6	0.0018948423559219459	H2BK1, KAT5, H3C11, H4C13, H2BC17, H2AC17
CC	GO:0005634	nucleus	38	0.012335368337589754	ZNF396, DDX47, AKAP7, WASL, STK4, NUDT6, ING1, FGF2, LOC100065392, H2AC17, ASB15, LOC100050506, REPIN1, ZNF609, KAT5, VPS72, ZXDB, H3C11, MAGOH, CDK20, PSMD1, PATZ1, POLE, AFG2A, PDE4D, DEK, H2BC17, TBX18, FOXP2, FTSJ3, NR4A2, NR4A1, PSMC5, SCNM1, LOC100065486, UBE2N, ZNF436, EZH2
CC	GO:0030027	lamellipodium	4	0.03214023350186708	ACTA1, PIP5K1A, WASL, ARHGEF6
CC	GO:0005739	mitochondrion	11	0.039240535730061185	CYP27A1, SLC35F6, NR4A1, IFI27, CPT2, GPD2, LOC100064785, TOMM34, PGAM5, CARS2, NUDT6
CC	GO:0016459	myosin complex	3	0.03931566201482543	MYH2, MYO1B, MYH13
MF	GO:0046982	protein heterodimerization activity	9	2.467341071121957E-4	H2BK1, NR4A2, TAF6L, H3C11, H4C13, CYBA, TAF4, H2BC17, H2AC17
MF	GO:0005524	ATP binding	19	0.002279762750595999	NEK9, EPHA4, PFKFB3, DDX47, AFG2A, IQCA1L, STK4, STK3, ACTA1, MYH2, MYO1B, PSMC5, GRK5, MYH13, UBE2N, CDK20, PIP5K1A, MVD, CARS2
MF	GO:0030527	structural constituent of chromatin	5	0.007312356152880034	H2BK1, H3C11, H4C13, H2BC17, H2AC17
MF	GO:0003774	cytoskeletal motor activity	3	0.016579010605770977	MYH2, MYO1B, MYH13
MF	GO:0017061	S-methyl-5-thioadenosine phosphorylase activity	2	0.030457879671548043	LOC100065486, LOC100065392
KEGG	ecb05322	Systemic lupus erythematosus	6	0.010051593905058881	H2BK1, CD40LG, H3C11, H4C13, H2BC17, H2AC17
KEGG	ecb04820	Cytoskeleton in muscle cells	7	0.018466097568205657	ACTA1, MYH2, DTNA, MYOT, MYH13, TNNI1, LMOD2
KEGG	ecb04613	Neutrophil extracellular trap formation	6	0.034399535219108546	H2BK1, H3C11, H4C13, CYBA, H2BC17, H2AC17
