# Supplementary material for: Pilot Study on the Profiling and Functional Analysis of mRNA, miRNA, and lncRNA in the Skeletal Muscle of Mongolian Horses, Xilingol Horses, and Grassland-Thoroughbreds
Source: Animals (Basel). 2025 Apr 13;15(8):1123. doi: 10.3390/ani15081123 (PMC12024394; doi:10.3390/ani15081123)
Supplement: Supplementary file 1 [file animals-15-01123-s001.zip › Table S8 Functional enrichment of differentially expressed miRNA target genes.xlsx]

## Sheet: DEMIRs target gene_MGvsCY
Category	ID	Term	Count	PValue	Genes
BP	GO:0072593	reactive oxygen species metabolic process	3	0.0021782883442611443	ATP5IF1, SESN1, PDK4
BP	GO:0051621	regulation of norepinephrine uptake	2	0.006613738477106554	ACTB, ACTG1
BP	GO:0072749	cellular response to cytochalasin B	2	0.006613738477106554	ACTB, ACTG1
BP	GO:0009267	cellular response to starvation	3	0.008540607202576538	RRAGA, RRAGD, PDK4
BP	GO:0150111	regulation of transepithelial transport	2	0.009904438049151271	ACTB, ACTG1
BP	GO:0007015	actin filament organization	4	0.010607798778560704	TMOD1, ACTC1, XIRP1, XIRP2
BP	GO:0006468	protein phosphorylation	6	0.013276547104589122	CLK1, MAP2K1, PHKG1, PDK4, SGK1, NRBP1
BP	GO:0071896	protein localization to adherens junction	2	0.016453670735363725	ACTB, ACTG1
BP	GO:0045176	apical protein localization	2	0.022960244040095616	ACTB, ACTG1
BP	GO:0055008	cardiac muscle tissue morphogenesis	2	0.022960244040095616	ACTC1, XIRP2
BP	GO:1990253	cellular response to leucine starvation	2	0.022960244040095616	RRAGA, SESN1
BP	GO:0001738	morphogenesis of a polarized epithelium	2	0.022960244040095616	ACTB, ACTG1
BP	GO:0042773	ATP synthesis coupled electron transport	2	0.022960244040095616	NDUFA7, NDUFS1
BP	GO:1900242	regulation of synaptic vesicle endocytosis	2	0.026197618977401287	ACTB, ACTG1
BP	GO:0034333	adherens junction assembly	2	0.026197618977401287	ACTB, ACTG1
BP	GO:0061462	protein localization to lysosome	2	0.02942443151550269	RRAGA, RTN4
BP	GO:0005978	glycogen biosynthetic process	2	0.04540124185764656	UGP2, PHKG1
BP	GO:1903076	regulation of protein localization to plasma membrane	2	0.04540124185764656	ACTB, ACTG1
CC	GO:0005634	nucleus	30	1.2890219634126347E-4	LOC100629234, CDKN1A, RNF34, SETD7, PPM1K, ACTB, ACTG1, HINT3, LOC111771872, SESN1, ANKRD1, ANKRD2, ZNF148, LMCD1, DDX17, EGLN1, MAP2K1, FOS, ARPC5, USP28, MLF1, SCAMP3, CLK1, RRAGA, PITHD1, RRAGD, ASB4, SGK1, CRYAB, ATF3
CC	GO:0005925	focal adhesion	6	1.3410829564400334E-4	MAP2K1, XIRP1, XIRP2, NEXN, ACTB, ACTG1
CC	GO:0030018	Z disc	5	2.570477098802399E-4	LOC111771872, NRAP, XIRP2, NEXN, CRYAB
CC	GO:0030027	lamellipodium	4	0.007438762123685323	ACTC1, ARPC5, ACTB, ACTG1
CC	GO:0070160	tight junction	2	0.009997611341560174	ACTB, ACTG1
CC	GO:0098871	postsynaptic actin cytoskeleton	2	0.01330819477872088	ACTB, ACTG1
CC	GO:1990131	Gtr1-Gtr2 GTPase complex	2	0.01330819477872088	RRAGA, RRAGD
CC	GO:0015629	actin cytoskeleton	4	0.016518753971982138	ACTC1, ARPC5, ACTB, ACTG1
CC	GO:0005856	cytoskeleton	5	0.0165755064330962	TMOD1, ACTC1, DMD, ACTB, ACTG1
CC	GO:0097433	dense body	2	0.016607860825568983	ACTB, ACTG1
CC	GO:0044305	calyx of Held	2	0.023174582620112908	ACTB, ACTG1
CC	GO:0005737	cytoplasm	21	0.031524571369915724	EGLN1, DDX17, LOC100061787, RNF34, SRXN1, ARPC5, ACTB, MLF1, NRBP1, ACTG1, UGP2, ACTC1, HINT3, LOC111771872, SESN1, DMD, DYNLRB1, GLUL, CRYAB, EIF4E, TUBA8
CC	GO:0098978	glutamatergic synapse	4	0.03177870087679162	ACTC1, ACTB, RTN4, ACTG1
CC	GO:0005739	mitochondrion	8	0.03214172382275236	ATP5IF1, MAP2K1, PDK4, PPM1K, MTFR1L, NDUFV3, CRYAB, GLUL
CC	GO:0032991	protein-containing complex	4	0.03498543643061419	ACTC1, CRYAB, ACTB, ACTG1
CC	GO:0005884	actin filament	3	0.03508563188701003	ACTC1, ACTB, ACTG1
CC	GO:0030424	axon	4	0.04054057538514125	MYOT, NEXN, ACTB, ACTG1
CC	GO:0030863	cortical cytoskeleton	2	0.04261639897935124	ACTB, ACTG1
MF	GO:0016787	hydrolase activity	5	0.002891788266370084	DDX17, ACTC1, ACTB, TUBA8, ACTG1
MF	GO:0031625	ubiquitin protein ligase binding	5	0.004745007685183995	RRAGA, ASB4, RTN4, SCAMP3, ACTG1
MF	GO:0005524	ATP binding	12	0.00518527931872827	DDX17, CLK1, MAP2K1, ACTC1, PHKG1, PDK4, SGK1, GLUL, ACTB, SCAMP3, NRBP1, ACTG1
MF	GO:0030957	Tat protein binding	2	0.01620382950158144	ACTB, ACTG1
MF	GO:0098973	structural constituent of postsynaptic actin cytoskeleton	2	0.028980557810927995	ACTB, ACTG1
MF	GO:0050998	nitric-oxide synthase binding	2	0.035307527589141095	ACTB, ACTG1
MF	GO:0061629	RNA polymerase II-specific DNA-binding transcription factor binding	3	0.03561412483513711	ANKRD1, FOS, ANKRD2
MF	GO:0051015	actin filament binding	4	0.03595001279810586	NRAP, XIRP1, XIRP2, ARPC5
KEGG	ecb04820	Cytoskeleton in muscle cells	12	9.160634082204567E-9	TMOD1, ACTC1, MYOT, LOC111771872, NRAP, ANKRD1, XIRP1, XIRP2, DMD, ANKRD2, ACTB, ACTG1
KEGG	ecb05208	Chemical carcinogenesis - reactive oxygen species	7	9.794125242943293E-4	NDUFA7, MAP2K1, LOC100061787, VDAC3, NDUFS1, FOS, NDUFV3
KEGG	ecb05132	Salmonella infection	7	0.001388458103381396	MAP2K1, FOS, DYNLRB1, ARPC5, ACTB, TUBA8, ACTG1
KEGG	ecb05020	Prion disease	7	0.0017157306409805349	PRNP, NDUFA7, PSMD11, VDAC3, NDUFS1, NDUFV3, TUBA8
KEGG	ecb05010	Alzheimer disease	8	0.0020942961049842264	NDUFA7, MAP2K1, PSMD11, VDAC3, NDUFS1, NDUFV3, RTN4, TUBA8
KEGG	ecb05205	Proteoglycans in cancer	6	0.002817086945138752	CDKN1A, MAP2K1, LUM, RRAS2, ACTB, ACTG1
KEGG	ecb05135	Yersinia infection	5	0.004940798221715627	MAP2K1, FOS, ARPC5, ACTB, ACTG1
KEGG	ecb04921	Oxytocin signaling pathway	5	0.005834613722313661	CDKN1A, MAP2K1, FOS, ACTB, ACTG1
KEGG	ecb04210	Apoptosis	5	0.006248723769271791	MAP2K1, FOS, ACTB, TUBA8, ACTG1
KEGG	ecb04150	mTOR signaling pathway	5	0.006682022504509912	MAP2K1, RRAGA, RRAGD, SGK1, EIF4E
KEGG	ecb05022	Pathways of neurodegeneration - multiple diseases	8	0.007099830614280501	PRNP, NDUFA7, MAP2K1, PSMD11, VDAC3, NDUFS1, NDUFV3, TUBA8
KEGG	ecb05012	Parkinson disease	6	0.008316492889391361	NDUFA7, PSMD11, VDAC3, NDUFS1, NDUFV3, TUBA8
KEGG	ecb05014	Amyotrophic lateral sclerosis	7	0.008329222463182732	NDUFA7, PSMD11, NDUFS1, NDUFV3, ACTB, TUBA8, ACTG1
KEGG	ecb05410	Hypertrophic cardiomyopathy	4	0.012289880115478255	ACTC1, DMD, ACTB, ACTG1
KEGG	ecb05414	Dilated cardiomyopathy	4	0.013993937223464602	ACTC1, DMD, ACTB, ACTG1
KEGG	ecb05016	Huntington disease	6	0.014094515301096306	NDUFA7, PSMD11, VDAC3, NDUFS1, NDUFV3, TUBA8
KEGG	ecb04814	Motor proteins	5	0.014221528079274463	ACTC1, DYNLRB1, ACTB, TUBA8, ACTG1
KEGG	ecb04066	HIF-1 signaling pathway	4	0.015826322799985033	EGLN1, CDKN1A, MAP2K1, EIF4E
KEGG	ecb05415	Diabetic cardiomyopathy	5	0.01598020119976632	NDUFA7, VDAC3, PDK4, NDUFS1, NDUFV3
KEGG	ecb04928	Parathyroid hormone synthesis, secretion and action	4	0.01698783315832759	CDKN1A, MAP2K1, FOS, SGK1
KEGG	ecb04810	Regulation of actin cytoskeleton	5	0.024362797931045642	MAP2K1, RRAS2, ARPC5, ACTB, ACTG1
KEGG	ecb04714	Thermogenesis	5	0.02470331910973863	NDUFA7, NDUFS1, NDUFV3, ACTB, ACTG1
KEGG	ecb04068	FoxO signaling pathway	4	0.02694267460476579	CDKN1A, MAP2K1, SETD7, SGK1
KEGG	ecb04932	Non-alcoholic fatty liver disease	4	0.03880535407853319	NDUFA7, NDUFS1, FOS, NDUFV3
KEGG	ecb05161	Hepatitis B	4	0.04525156871624048	CDKN1A, MAP2K1, VDAC3, FOS
KEGG	ecb04140	Autophagy - animal	4	0.04592396581677156	MAP2K1, RRAGA, RRAGD, RRAS2
KEGG	ecb05211	Renal cell carcinoma	3	0.046251781298149414	EGLN1, CDKN1A, MAP2K1
KEGG	ecb04218	Cellular senescence	4	0.049360809277851476	CDKN1A, MAP2K1, VDAC3, RRAS2

## Sheet: DEMIRs target gene_XLvsCY
Category	ID	Term	Count	PValue	Genes
BP	GO:0055096	low-density lipoprotein particle mediated signaling	2	0.007121578692814477	LPL, CD36
BP	GO:1905907	negative regulation of amyloid fibril formation	2	0.021215089701279864	CRYAB, CLU
BP	GO:0071398	cellular response to fatty acid	2	0.02470754274063093	PDK4, LPL
BP	GO:0010886	positive regulation of cholesterol storage	2	0.02470754274063093	LPL, CD36
BP	GO:0010744	positive regulation of macrophage derived foam cell differentiation	2	0.031655638786114465	LPL, CD36
BP	GO:0009435	NAD biosynthetic process	2	0.031655638786114465	NAMPT, NMNAT3
CC	GO:0030016	myofibril	4	1.444878344110687E-4	MYL1, MYL2, CAPN3, LMOD2
CC	GO:0005737	cytoplasm	24	0.0030684271371670966	EGLN1, IDI1, MTPN, LOC100630653, DYNLT3, HSPB7, ARPC5, MAPK14, CLU, ARPP19, RHOBTB1, KY, DCAF6, UGP2, NMRK2, SESN1, MYL2, NAMPT, UBA3, CAPN3, CD36, DYNLRB1, GLUL, CRYAB
CC	GO:0005739	mitochondrion	9	0.009991108016548	CHCHD3, PDK4, IFI6, NMNAT3, NENF, CRYAB, CLU, GLUL, COX6B1
CC	GO:0030018	Z disc	3	0.037086708137127944	CAPN3, CRYAB, MYOZ2
MF	GO:0008307	structural constituent of muscle	3	0.0012068450992859315	MYL1, MYL2, CAPN3
MF	GO:0061629	RNA polymerase II-specific DNA-binding transcription factor binding	3	0.03976868269003301	ANKRD1, FOS, ANKRD2
KEGG	ecb04820	Cytoskeleton in muscle cells	8	9.74181209699749E-5	MYL1, MYOT, MYL2, ANKRD1, CAPN3, ANKRD2, MYOZ2, LMOD2
KEGG	ecb05415	Diabetic cardiomyopathy	6	0.002500668182428588	NDUFB10, PDK4, NDUFS1, CD36, MAPK14, COX6B1
KEGG	ecb04932	Non-alcoholic fatty liver disease	5	0.006042494141407241	NDUFB10, NDUFS1, FOS, MAPK14, COX6B1
KEGG	ecb05132	Salmonella infection	6	0.007005134313865119	MYL2, DYNLT3, FOS, DYNLRB1, ARPC5, MAPK14
KEGG	ecb00760	Nicotinate and nicotinamide metabolism	3	0.01942570784185486	NMRK2, NAMPT, NMNAT3
KEGG	ecb04714	Thermogenesis	5	0.02297850531246168	NDUFB10, ACSL1, NDUFS1, MAPK14, COX6B1
KEGG	ecb04216	Ferroptosis	3	0.023580745819231336	TFRC, ACSL1, SLC40A1
KEGG	ecb05208	Chemical carcinogenesis - reactive oxygen species	5	0.026315649187182186	NDUFB10, NDUFS1, FOS, MAPK14, COX6B1
KEGG	ecb01100	Metabolic pathways	14	0.030804095850187233	IDI1, NDUFB10, ACSL1, UROS, SETD7, NMNAT3, COX6B1, UGP2, NMRK2, NAMPT, CRYL1, NDUFS1, CDO1, GLUL
KEGG	ecb04978	Mineral absorption	3	0.036921144813853016	LOC100630653, LOC111767444, SLC40A1
KEGG	ecb03320	PPAR signaling pathway	3	0.048989114300243754	ACSL1, LPL, CD36
