# Supplementary material for: Pilot Study on the Profiling and Functional Analysis of mRNA, miRNA, and lncRNA in the Skeletal Muscle of Mongolian Horses, Xilingol Horses, and Grassland-Thoroughbreds
Source: Animals (Basel). 2025 Apr 13;15(8):1123. doi: 10.3390/ani15081123 (PMC12024394; doi:10.3390/ani15081123)
Supplement: Supplementary file 1 [file animals-15-01123-s001.zip › Table S9 The correlation coefficient between the qPCR and RNA-seq data.xlsx]

## Sheet: Sheet1
Genes	r_MG	r_CY	r_XL	FPKM.MG.1	FPKM.MG.2	FPKM.MG.3	FPKM.CY.1	FPKM.CY.2	FPKM.CY.3	FPKM.XL.1	FPKM.XL.2	FPKM.XL.3
NMRK2	0.9994	0.7636	0.9373	8.23104	120.953	5.55227	0.97589	2.6763	6.08189	404.651	70.1095	18.3682
ASB4	0.8855	0.975	0.9992	4.5728	6.25621	0	20.0598	19.245	10.3789	3.38149	2.69652	2.90024
EGLN1	0.721	0.9848	0.5907	7.31648	0	0	77.0953	67.7996	35.4777	14.6531	30.5606	29.0024
PDK4	0.8909	0.6728	0.9866	108.833	188.729	119.929	33.1802	29.4393	1.01365	146.531	157.297	32.8694
RDH14	0.9518	0	0.9516	0	9.38431	6.66272	0	0	0	2.25433	10.7861	7.73397
SETD7	0.9089	0.8235	0.8855	1.82912	16.6832	16.6568	22.4455	50.8497	49.6687	5.63581	2.69652	8.70071
MSTRG.13259.1	0.9962	0.9918	0.9654	11.0384	0	4.0146	20.9545	13.0649	21.7298	0	10.6939	3.08591
MSTRG.1297.1	0.9857	0.9981	0.9775	41.1432	103.691	21.0766	251.454	187.934	70.8581	46.139	16.0408	64.8041
MSTRG.9384.1	0.769	0.8444	0.8978	36.1258	30.2431	3.01095	0.873103	1.00499	0.944775	33.8353	2.67347	4.11454
MSTRG.11603.1	0	0.6438	0	0	0	0	0.873103	21.1049	23.6194	0	0	0
MSTRG.12771.1	0.9463	1	0.9115	136.475	31.3232	72.2627	0	1.00499	0	16.405	49.9047	10.2864
MSTRG.13082.1	0.8681	0.9438	0.9946	10.0349	7.56078	56.2043	3.49241	4.01998	3.7791	47.1643	3.56462	11.315
miR-18a	1	0.9373	1	1.08364	0	0	27.855	4.99039	5.94854	0	6.12315	0
miR-29b	0.9938	0.6023	0.9928	53.0985	113.201	77.2352	61.8032	18.7139	17.8456	122.639	96.4396	35.9061
miR-92a	0.5894	0.7919	0.9982	35.7602	24.8491	25.3012	68681.4	17596.1	17841.8	16220.1	11583.5	16822
miR-132	1	0.9344	0.9356	110.532	40.0346	33.291	19.1503	32.4375	22.879	41.8415	102.563	71.8123
miR-206	0.9988	0.8225	0.868	80979.6	33468.9	50233.5	35819.8	26310.6	8973.61	175460	61987.7	44522.6
miR-486	0.8604	0.9992	0.9597	209134	356761	186221	1.42544e+06	448825	474740	166775	179414	235583
				qRT-PCR(average).MG.1	qRT-PCR(average).MG.2	qRT-PCR(average).MG.3	qRT-PCR(average).CY.1	qRT-PCR(average).CY.2	qRT-PCR(average).CY.3	qRT-PCR(average).XL.1	qRT-PCR(average).XL.2	qRT-PCR(average).XL.3
			NMRK2	0.82270627237315	3.631714913847257	0.640302028616469	0.105096	0.138152	0.138618	9.51513	7.21408	5.23842356003686
			ASB4	1.87989356998978	1.6110712502282	0.705161	6.97646376487981	5.2963490631640	1.43339094661983	1.391211439794912	1.07206319268371	1.15493889395278
			EGLN1	0.428819	0.349293	0.150992	7.71318	7.57304	4.61267	1.29648261404349	2.37887293207166	1.32047444136488
			PDK4	5.73909	14.0144	10.4259	0.959145432399437	0.74243749941199	0.713554096634357	3.07829	3.33094	2.31831
			RDH14	0	0.132071	0.136084	0	0	0	0.930164	1.4314	1.11532
			SETD7	0.582152	0.898692	0.765667	4.92358	8.44813	6.32895	0.118369	0.100893	0.644706
			MSTRG.13259.1	1.68991	0.910249	1.13274	5.86151	3.69221	6.46741	0.154621	0.840061	0.170605
			MSTRG.1297.1	0.547512	1.60459	0.463977	4.25784	3.623210261267867	2.11051	1.26602235852565	0.62321	2.11051
			MSTRG.9384.1	3.61259265041304	2.7311339509033	2.51578928620692	0.0216798	0.0984456	0.0224181	2.62089108215577	1.2753	1.917195417657653
			MSTRG.11603.1	0.101363	0.0803081	0.11299	8.85032	12.452	9.8655	0.70759	0.450223	0.610436
			MSTRG.12771.1	1.619	1.2812	1.51004	0	0.590069	0	1.04441	1.11899	0.957482
			MSTRG.13082.1	4.86252	3.30433	6.21422	0.245899	0.3898	0.281107	5.39954	3.55737	4.06671
			miR-18a	10.83311546839858	0	0	75.5176	61.4901	66.9081	0	11.9625692721884	0
			miR-29b	25.09372049066369	33.0732	29.0701	17.4106182457137	15.821	3.61281	41.4912	27.7906	7.97076
			miR-92a	59.2387	13.4355	55.6724	99.7099	75.351	90.4469	73.0005	59.2387	73.7323
			miR-132	59.7403	36.2692	33.9304	5.68124	23.7193	16.5235	39.1462	58.4609	42.3484
			miR-206	58.637	19.7837	35.189	24.2223	14.3725	13.3487	57.3575	43.607	22.6607
			miR-486-5P	129.218	140.304	111.293	325	237.897	244.07342171142	37.1401	100	178.961
